# Supplementary material for: Relationship between extraversion and mental health literacy in Chinese adolescents: a chain mediation model
Source: Front Psychol. 2026 Jan 8;16:1562788. doi: 10.3389/fpsyg.2025.1562788 (PMC12823538; doi:10.3389/fpsyg.2025.1562788)
Supplement: Supplementary file 1 [file Data_Sheet_1.zip]

Archive with 8 entries (7 files):
- Source data/1 Source data.xlsx
- Source data/2 Original data.xlsx
- Source data/3.1 Cronbach’s α.omv
- Source data/3.2 Descriptive.omv
- Source data/3.3 common method bias.omv
- Source data/3.4 Correlation analysis results.omv
- Source data/3.5 The chain mediation.omv
- Source data/
