# Supplementary material for: Relationship between extraversion and mental health literacy in Chinese adolescents: a chain mediation model
Source: Front Psychol. 2026 Jan 8;16:1562788. doi: 10.3389/fpsyg.2025.1562788 (PMC12823538; doi:10.3389/fpsyg.2025.1562788)
Supplement: Supplementary file 1 [file Data_Sheet_1.zip › Source data/2 Original data.xlsx]

## Sheet: original data
Serial	submission	time-consuming	Gender	age	BP	M01	M02	M03	M04	M05	M06	M07	M08	M09	M10	M11	M12	M13	M14	M15	M16	M17	M18	M19	M20	M21	M22	M23	M24	M25	M26	M27	M28	M29	M30	M31	M32	M33	M34	M35	M36	M37	M38	M39	M40	M41	M42	M43	M44
3	2024/4/7 9:16:33	362	2	17	1	0	1	1	0	0	1	1	1	1	0	1	1	1	1	1	1	1	0	1	0	0	1	0	0	1	1	1	1	0	1	4	4	4	4	4	4	4	4	3	5	2	4	3	4
4	2024/4/7 9:17:20	413	2	17	2	0	1	1	1	0	1	1	1	1	0	0	1	1	1	0	0	1	0	0	0	1	1	0	1	1	1	1	0	0	1	3	4	2	3	2	2	3	5	1	4	2	5	4	3
5	2024/4/7 9:17:32	422	2	17	1	1	1	1	1	1	1	0	1	1	1	1	1	1	1	1	1	1	0	1	1	1	1	0	1	1	1	1	0	1	1	4	4	3	4	4	4	4	4	3	4	3	3	3	4
6	2024/4/7 9:18:13	451	2	17	1	0	1	1	1	1	1	1	1	1	1	1	1	1	1	1	1	1	1	1	1	0	1	0	0	1	1	1	0	1	1	5	4	3	5	5	4	3	4	3	4	2	4	3	3
7	2024/4/7 9:18:15	449	2	17	1	1	1	1	1	1	0	0	1	1	1	1	1	1	1	1	1	1	0	1	0	0	1	0	1	1	1	1	0	1	1	5	4	2	3	4	4	3	5	2	4	2	4	4	4
8	2024/4/7 9:18:29	474	2	17	1	0	1	0	0	1	0	0	0	1	1	1	1	0	0	1	0	1	0	1	0	0	1	0	1	1	0	0	0	0	1	5	1	3	5	5	3	5	5	1	5	1	3	3	5
9	2024/4/7 9:18:46	497	1	18	1	1	1	0	0	1	1	1	1	1	1	1	1	1	0	1	0	1	1	1	0	1	1	0	1	1	1	1	0	1	1	5	4	5	5	5	5	5	5	5	5	2	5	4	5
10	2024/4/7 9:18:48	505	1	17	1	0	1	1	1	1	1	1	1	1	1	1	1	1	1	0	1	1	0	0	0	0	1	0	1	1	1	1	1	1	1	4	5	4	3	3	3	4	4	4	4	3	4	3	4
11	2024/4/7 9:18:49	491	1	17	2	0	1	0	0	1	1	1	1	1	0	1	1	1	0	1	1	1	0	1	0	0	1	0	1	1	1	1	0	1	0	3	4	3	3	3	3	3	4	3	3	3	3	3	3
12	2024/4/7 9:18:50	462	1	17	1	1	1	1	0	1	1	0	1	1	1	1	1	1	1	0	1	1	0	1	1	0	1	0	0	1	1	1	0	1	0	5	4	4	4	3	4	2	4	4	5	2	3	3	4
13	2024/4/7 9:18:56	497	1	18	1	0	1	1	1	1	0	1	1	1	1	1	1	1	1	0	1	1	0	1	0	1	1	0	1	1	0	1	0	1	1	5	5	5	5	5	5	4	5	5	5	2	5	5	5
14	2024/4/7 9:18:57	511	2	17	1	1	1	0	1	1	1	0	1	1	1	1	0	1	1	1	1	1	0	1	0	1	1	0	1	1	1	0	0	1	1	4	4	3	4	3	3	2	3	2	4	2	4	2	3
15	2024/4/7 9:19:01	509	2	18	1	0	1	1	1	1	1	1	1	1	0	0	1	1	1	1	1	1	0	1	0	1	1	0	1	1	1	1	0	1	1	5	4	3	3	2	4	2	4	3	5	1	2	4	2
16	2024/4/7 9:19:07	524	2	16	2	1	1	1	1	1	1	1	1	1	1	1	1	1	1	0	1	1	0	1	1	0	1	0	1	1	1	1	0	0	1	4	4	3	4	4	4	4	4	5	5	2	4	4	4
17	2024/4/7 9:19:08	522	2	17	1	0	0	1	1	1	1	1	1	1	1	1	1	1	1	1	1	1	0	1	1	1	1	0	1	1	1	1	1	1	1	4	4	2	2	4	4	4	4	2	4	2	4	4	4
18	2024/4/7 9:19:11	515	1	17	1	1	1	1	1	1	1	1	1	1	1	1	1	1	1	1	1	1	0	1	1	1	1	0	1	1	1	1	0	1	0	1	5	5	5	5	5	1	5	2	5	2	5	3	5
19	2024/4/7 9:19:11	522	1	18	1	0	1	1	1	1	0	1	1	1	1	1	1	0	1	1	1	1	1	1	1	1	1	0	1	1	1	1	0	1	0	3	4	3	4	2	4	2	4	3	5	2	3	3	4
20	2024/4/7 9:19:19	524	2	18	1	1	1	1	1	1	1	1	1	0	1	1	1	1	1	1	0	1	0	1	1	0	1	0	1	1	1	1	1	1	1	5	4	4	4	5	4	4	4	5	4	2	5	4	3
21	2024/4/7 9:19:25	541	2	17	2	0	1	1	1	1	1	1	1	0	1	1	0	1	1	1	1	1	0	1	0	0	1	1	0	1	1	0	0	0	0	3	4	3	2	4	3	2	4	1	3	2	3	2	2
22	2024/4/7 9:19:27	540	1	17	1	1	1	1	0	1	1	1	1	1	1	1	1	1	1	1	1	1	0	1	0	1	1	0	1	1	1	1	1	0	0	5	5	4	5	5	4	5	5	5	5	4	5	4	4
23	2024/4/7 9:19:32	542	2	17	1	1	1	1	1	1	1	1	1	1	1	1	1	1	1	1	1	1	1	1	1	0	1	0	1	1	1	1	0	1	1	4	5	4	4	4	4	4	5	3	4	4	4	4	4
24	2024/4/7 9:19:36	547	2	17	1	1	1	1	1	1	1	1	1	0	1	1	1	1	1	0	1	1	1	1	1	1	1	0	1	1	1	0	1	0	1	5	5	3	4	3	3	2	4	2	5	2	5	3	4
25	2024/4/7 9:19:38	549	2	18	1	0	1	0	1	1	1	1	1	1	1	1	1	1	1	1	1	0	0	0	0	0	0	0	0	1	0	1	0	1	1	5	5	3	2	3	4	2	5	2	5	2	4	5	5
26	2024/4/7 9:19:39	549	1	18	1	0	1	1	0	1	0	1	1	1	1	1	1	1	1	1	1	1	0	0	0	0	1	0	1	1	1	1	0	0	1	4	4	4	4	4	4	4	4	4	5	4	4	4	4
27	2024/4/7 9:19:56	563	2	17	1	0	1	1	1	1	1	1	1	1	0	1	0	1	1	1	0	1	0	1	0	0	1	0	1	1	0	0	0	0	1	5	4	4	2	2	5	4	4	4	4	2	5	4	4
28	2024/4/7 9:20:08	569	1	18	1	1	1	1	1	1	1	1	1	1	1	1	1	1	1	1	1	1	1	1	1	0	1	0	1	1	1	0	0	0	1	4	5	5	5	2	4	5	5	5	5	3	4	4	4
29	2024/4/7 9:20:26	592	1	17	1	1	1	1	1	1	0	0	1	0	1	1	1	1	1	0	1	1	0	0	1	0	1	0	0	1	1	1	0	1	1	4	4	2	4	3	3	2	4	4	4	2	4	4	3
30	2024/4/7 9:20:31	601	1	18	1	0	1	1	1	1	1	1	1	1	1	1	1	0	1	0	1	1	1	1	0	1	1	0	1	1	1	1	1	0	1	5	3	3	2	4	4	3	2	2	4	5	5	4	3
31	2024/4/7 9:20:50	624	1	18	1	1	1	1	1	1	0	0	1	1	0	0	1	1	1	1	1	1	0	1	0	0	1	0	1	1	0	0	1	0	1	4	4	4	2	4	4	2	4	3	4	3	4	4	4
32	2024/4/7 9:20:54	571	1	17	2	0	1	1	1	1	1	1	1	1	0	1	1	1	1	1	1	1	0	0	0	0	1	1	0	1	0	0	0	1	1	4	4	4	4	3	3	4	4	4	4	3	4	4	4
33	2024/4/7 9:21:11	630	1	17	1	1	1	1	1	1	0	0	0	1	1	0	1	0	1	0	0	0	1	0	0	1	1	0	1	1	1	1	0	1	0	4	4	2	2	2	4	2	3	2	5	1	3	1	4
34	2024/4/7 9:21:12	627	1	17	1	0	1	1	0	1	0	1	1	0	1	1	1	0	1	0	0	1	0	1	0	0	1	0	1	1	1	1	0	0	1	3	4	3	4	4	4	3	3	2	3	3	2	3	2
35	2024/4/7 9:21:15	644	2	17	1	1	1	1	1	1	0	1	1	1	1	1	1	1	0	1	1	1	0	1	0	0	1	0	0	1	1	0	0	0	1	5	5	4	1	2	4	2	5	4	4	1	4	4	3
36	2024/4/7 9:21:16	632	1	18	2	1	1	1	0	1	1	0	1	1	0	1	1	1	1	1	1	1	0	1	1	0	1	0	1	1	1	0	0	0	0	5	4	3	4	3	4	2	4	3	4	4	4	4	3
37	2024/4/7 9:21:22	636	1	18	1	1	1	0	0	1	0	0	0	1	1	0	0	0	1	0	1	1	0	1	0	1	1	0	1	1	1	0	0	0	0	4	4	3	4	4	4	2	4	2	4	2	4	3	4
38	2024/4/7 9:21:28	657	2	19	1	0	1	1	1	1	1	0	1	1	1	1	1	1	1	0	1	1	1	1	1	0	1	0	1	1	1	1	0	1	0	5	5	3	5	5	3	2	2	3	4	2	3	5	3
39	2024/4/7 9:21:51	666	2	18	1	1	1	1	1	0	1	0	1	0	0	1	1	1	1	0	1	1	0	1	0	0	1	1	0	1	1	0	0	1	1	4	3	3	4	5	4	3	5	2	3	4	4	4	2
40	2024/4/7 9:21:52	679	1	18	1	1	1	1	1	1	0	1	1	1	0	0	1	0	1	1	0	1	0	0	0	0	1	0	0	1	1	1	0	1	0	5	4	3	4	4	4	4	3	4	5	3	5	3	4
41	2024/4/7 9:21:52	685	1	17	1	0	1	1	0	1	0	0	0	1	0	1	1	0	1	1	0	0	0	1	0	0	0	0	1	0	0	0	0	0	0	5	5	3	3	2	4	3	4	3	4	3	3	3	3
42	2024/4/7 9:21:57	687	1	18	1	1	1	1	0	0	1	1	1	1	1	1	1	1	1	0	1	1	1	0	0	0	1	0	1	1	1	0	1	0	1	5	5	3	3	4	5	4	4	3	5	3	5	3	5
43	2024/4/7 9:22:04	692	2	18	2	1	1	1	1	1	1	0	1	1	1	1	1	1	1	1	1	1	1	1	1	0	1	0	1	1	1	0	0	1	1	5	4	3	3	3	3	3	3	2	4	2	3	3	4
44	2024/4/7 9:22:12	695	2	17	1	0	1	1	1	1	1	1	1	1	1	1	1	1	1	0	1	1	0	0	1	0	1	1	1	1	1	1	0	0	1	5	4	4	4	3	3	4	4	3	4	3	4	4	4
45	2024/4/7 9:22:23	705	2	18	1	1	1	1	1	1	1	1	1	1	1	1	1	1	1	1	1	1	0	1	1	0	1	0	0	1	1	0	0	0	1	4	4	1	4	4	4	4	5	1	4	2	4	2	3
46	2024/4/7 9:22:44	738	1	17	1	0	1	1	1	1	1	1	1	1	1	1	0	1	1	1	1	1	0	1	1	0	1	0	1	1	1	0	0	1	1	5	5	5	5	1	5	5	5	5	5	3	5	5	5
47	2024/4/7 9:22:47	719	2	17	1	0	1	1	1	1	1	1	1	1	0	1	1	1	1	0	1	1	0	1	1	1	1	0	1	1	1	0	1	0	1	4	4	3	2	4	4	4	3	4	3	3	4	4	3
48	2024/4/7 9:22:49	745	1	17	1	0	1	1	1	1	1	1	1	1	1	1	1	1	1	1	1	0	0	1	1	1	1	0	1	1	1	1	0	1	1	5	3	4	5	1	4	3	4	4	5	3	4	3	4
49	2024/4/7 9:23:15	766	2	17	1	1	1	1	1	1	1	1	1	1	1	1	1	1	1	1	1	1	0	1	0	0	1	1	1	1	1	0	1	1	1	4	4	4	3	4	4	2	4	4	4	3	4	4	4
50	2024/4/7 9:23:37	778	2	18	1	0	1	1	0	1	1	0	1	1	0	1	1	1	0	0	1	0	0	1	0	0	1	0	1	1	1	0	0	1	0	4	3	4	3	4	4	3	3	4	4	3	4	3	3
51	2024/4/7 9:24:20	820	2	17	2	0	1	1	0	1	1	1	1	1	1	1	1	0	1	1	1	1	1	0	0	0	1	0	1	1	1	0	0	0	1	5	5	4	2	4	4	3	3	3	5	3	5	3	3
52	2024/4/7 9:24:53	776	1	18	1	1	1	1	1	1	0	0	1	1	1	1	1	1	1	1	1	1	1	1	1	0	1	0	1	1	1	1	0	0	0	5	4	3	4	4	4	2	5	3	5	3	4	4	3
53	2024/4/7 9:25:38	864	2	18	1	0	1	1	1	1	0	0	1	1	0	1	1	1	1	1	0	1	1	1	0	0	1	0	1	1	1	0	1	0	1	4	5	3	3	4	4	2	3	3	4	2	4	3	4
54	2024/4/7 10:57:09	331	1	17	1	0	1	1	1	1	0	1	1	1	1	1	1	1	1	0	1	1	0	0	1	1	1	0	1	1	1	0	1	1	1	5	5	5	5	4	4	4	5	5	5	2	2	4	5
55	2024/4/7 10:57:39	371	1	18	1	0	1	0	0	1	1	0	0	1	0	0	1	0	0	1	0	1	1	0	1	1	0	0	1	0	0	1	0	1	0	5	4	3	2	3	3	3	3	5	5	3	3	5	4
56	2024/4/7 10:57:44	378	2	17	1	1	1	1	1	1	1	1	1	1	1	1	1	1	1	1	1	1	0	1	1	1	1	0	1	1	1	1	1	1	1	5	5	5	5	5	5	1	5	5	5	5	5	5	5
57	2024/4/7 10:58:03	378	1	17	1	1	1	1	1	1	0	1	1	1	1	1	1	1	1	0	1	1	0	0	0	0	1	0	1	0	0	0	0	1	0	5	5	4	2	2	4	3	4	3	4	1	4	3	2
58	2024/4/7 10:58:04	380	1	17	1	0	0	0	1	1	1	1	1	1	1	1	1	0	1	0	1	1	0	0	0	0	1	0	0	1	0	0	0	1	0	4	4	4	3	4	4	4	4	5	5	3	3	5	5
59	2024/4/7 10:58:09	395	2	18	1	1	0	0	1	1	0	1	1	0	1	1	0	1	1	0	1	1	0	1	0	0	1	1	0	1	1	0	1	1	1	5	5	3	3	5	4	3	3	4	3	4	4	2	1
60	2024/4/7 10:58:10	384	2	17	1	1	1	1	1	1	1	0	1	1	1	1	1	1	1	1	1	1	0	1	0	0	1	0	1	1	1	1	1	1	1	4	5	4	4	4	4	4	5	5	4	3	5	3	4
61	2024/4/7 10:58:15	386	2	18	1	0	1	1	1	1	1	1	1	1	1	1	1	1	1	1	1	1	0	1	0	0	1	0	1	1	1	1	0	1	1	4	5	3	3	3	4	4	4	4	5	3	3	4	3
62	2024/4/7 10:58:40	454	1	17	1	0	1	1	1	1	0	0	1	1	0	1	1	0	1	0	0	1	1	1	0	0	1	0	1	1	1	1	0	1	0	5	5	4	2	4	3	2	2	2	4	1	2	2	4
63	2024/4/7 10:58:56	432	2	17	2	0	1	0	1	1	0	0	1	1	1	0	1	0	1	1	0	1	0	0	0	0	1	0	1	1	1	1	1	1	0	5	5	2	1	3	2	2	4	2	4	1	1	3	4
64	2024/4/7 10:58:58	449	1	17	1	1	1	1	1	1	1	1	1	1	1	1	1	1	1	0	1	1	0	1	1	0	1	1	1	1	1	1	0	1	1	5	4	4	4	5	4	2	5	1	5	5	5	5	3
65	2024/4/7 10:59:09	453	2	17	2	1	1	1	1	1	1	1	1	1	0	1	0	1	1	1	1	1	0	0	0	0	1	0	0	1	1	0	0	1	1	5	4	3	5	5	4	3	4	3	5	5	4	4	4
66	2024/4/7 10:59:20	438	2	17	1	1	1	1	1	1	1	1	1	1	1	1	1	1	1	0	1	1	0	1	0	0	1	0	0	1	1	0	0	0	1	4	4	4	4	4	4	4	4	2	4	2	4	3	3
67	2024/4/7 10:59:24	471	1	17	1	0	1	1	1	1	1	0	1	0	1	1	0	1	1	0	1	1	1	0	0	1	1	0	1	1	1	0	0	0	1	5	5	5	1	5	5	5	5	5	5	5	5	3	5
68	2024/4/7 10:59:26	462	2	16	1	0	1	1	1	1	1	1	1	1	1	1	0	1	1	1	1	1	0	1	0	0	1	0	1	1	1	0	1	0	1	5	4	4	4	5	4	4	5	4	4	4	3	5	2
69	2024/4/7 10:59:28	469	1	17	1	1	1	0	1	1	0	0	1	1	1	0	0	1	1	1	1	1	1	0	0	1	0	0	1	0	0	0	0	1	0	4	5	2	2	2	4	1	1	1	5	1	1	2	5
70	2024/4/7 10:59:29	473	2	18	2	0	1	0	0	1	1	0	1	1	1	1	1	1	1	1	0	1	0	0	0	0	1	1	0	1	0	1	0	1	1	5	5	4	4	4	4	4	4	4	4	3	4	4	4
71	2024/4/7 10:59:38	496	1	17	2	1	1	1	0	1	1	0	1	1	1	1	1	1	1	1	1	1	0	1	0	1	1	0	1	1	1	1	1	0	1	5	5	5	4	4	5	2	1	4	5	1	4	4	5
72	2024/4/7 10:59:39	477	2	17	1	1	1	1	0	1	1	0	1	1	1	1	1	1	1	1	1	1	0	1	1	0	1	0	0	1	1	1	0	1	1	5	4	3	3	4	4	2	5	3	4	3	5	4	1
73	2024/4/7 11:00:09	511	2	17	1	0	1	1	1	1	0	1	1	0	1	1	1	1	1	1	1	1	0	1	0	0	1	1	0	1	1	0	0	0	0	5	4	3	3	4	4	3	4	5	3	3	4	3	4
74	2024/4/7 11:00:10	452	2	17	1	0	1	1	1	1	1	1	1	1	0	1	1	1	1	1	0	1	0	1	1	0	1	0	1	1	1	0	0	0	1	5	5	4	4	4	5	5	5	5	5	4	5	4	2
75	2024/4/7 11:00:26	538	1	18	1	1	1	1	1	1	0	1	0	1	1	0	1	0	1	1	0	1	0	0	0	1	1	0	0	1	0	1	0	1	0	5	4	3	1	1	4	2	2	4	5	2	3	3	4
76	2024/4/7 11:00:30	515	2	17	1	1	1	1	1	1	1	0	1	1	1	1	1	1	1	0	1	1	0	1	1	1	1	0	1	1	1	0	0	1	1	4	4	3	4	3	4	3	4	3	4	2	4	3	4
77	2024/4/7 11:00:33	532	2	17	1	0	1	1	1	1	1	1	1	1	1	1	1	1	1	1	1	1	0	0	1	0	1	0	1	1	1	1	0	0	1	5	5	4	5	5	5	4	5	5	5	3	4	4	4
78	2024/4/7 11:00:35	522	1	17	1	1	1	1	0	1	0	0	1	1	1	1	0	0	1	1	1	1	0	0	0	0	1	0	1	1	1	1	1	1	0	4	4	4	3	2	4	4	4	2	4	2	4	4	4
79	2024/4/7 11:00:37	551	1	18	1	1	1	0	0	1	1	1	0	0	0	0	0	1	1	1	1	1	0	1	0	0	1	0	0	1	0	0	0	1	1	3	5	4	3	4	3	3	4	4	4	2	4	3	4
80	2024/4/7 11:00:37	506	1	18	1	0	1	1	1	1	1	1	1	1	1	1	1	1	1	1	1	1	0	1	0	0	1	1	1	1	1	0	0	0	1	5	4	4	4	4	3	3	5	4	4	1	4	2	4
81	2024/4/7 11:00:53	551	1	17	2	0	1	1	1	0	1	1	1	0	0	1	1	1	1	1	1	1	0	1	1	0	1	1	0	1	1	1	1	1	1	4	5	3	4	5	3	2	5	4	4	3	4	3	4
82	2024/4/7 11:00:54	580	2	17	2	0	1	1	1	1	1	1	1	1	0	1	1	1	1	0	1	1	0	1	0	0	1	0	1	1	0	0	0	1	1	5	4	3	4	4	4	4	5	2	4	3	4	4	3
83	2024/4/7 11:01:04	576	2	17	1	0	1	1	1	1	0	0	1	1	0	1	1	1	1	1	0	1	0	1	0	0	1	0	1	1	0	0	0	0	1	4	5	3	3	3	2	3	4	3	3	1	4	3	4
84	2024/4/7 11:01:09	578	2	17	2	1	1	0	1	1	1	0	1	1	1	1	1	1	1	1	1	0	1	1	0	0	1	0	1	1	1	1	0	1	1	5	4	4	2	3	4	4	4	4	4	2	4	4	2
85	2024/4/7 11:01:21	591	1	17	1	0	1	1	0	1	1	1	1	1	1	1	1	1	1	1	1	1	0	1	0	1	1	0	1	1	1	1	0	1	1	5	5	2	2	2	5	4	3	2	5	3	5	4	4
86	2024/4/7 11:01:22	583	1	17	1	0	0	1	0	0	0	0	0	0	0	1	0	0	0	0	0	1	0	0	0	0	0	0	0	1	0	0	0	0	0	4	4	3	3	4	3	3	3	3	3	2	3	2	3
87	2024/4/7 11:01:36	611	1	18	1	0	1	1	1	1	0	0	1	1	1	1	1	1	1	1	1	1	0	1	1	0	1	0	1	1	1	1	0	1	1	5	5	2	3	5	4	4	2	4	5	5	5	4	4
88	2024/4/7 11:01:49	613	2	18	1	1	1	1	1	1	1	0	1	1	1	1	1	1	1	1	0	1	0	0	0	0	1	0	1	1	1	0	0	1	1	5	5	5	2	5	5	3	5	5	5	3	5	5	5
89	2024/4/7 11:01:52	624	2	18	1	1	1	1	1	1	1	0	1	0	0	1	0	1	1	0	1	1	0	1	0	0	1	1	0	1	1	0	0	1	1	5	5	3	1	4	3	2	3	4	4	1	5	4	3
90	2024/4/7 11:01:53	594	2	17	1	0	1	1	1	1	1	0	1	1	1	1	1	1	1	0	0	1	0	1	0	0	1	0	0	1	0	1	0	0	1	4	3	3	4	3	3	3	4	3	4	3	4	4	3
91	2024/4/7 11:02:19	659	1	17	1	1	1	1	1	1	0	1	1	1	0	1	1	1	1	1	1	1	0	1	0	0	1	0	1	1	0	1	0	1	1	5	5	5	2	2	4	2	3	4	5	2	5	4	5
92	2024/4/7 11:02:22	620	2	17	1	1	1	1	1	1	1	0	1	1	0	1	1	1	1	1	0	1	0	1	1	0	1	0	1	1	1	0	0	0	1	4	5	3	5	2	4	4	5	2	2	2	5	4	4
93	2024/4/7 11:02:56	692	1	18	1	0	1	1	1	0	1	1	0	1	0	1	0	0	1	1	0	1	0	1	0	0	1	0	1	1	0	0	0	1	1	4	4	2	4	4	4	4	4	4	4	2	4	3	4
94	2024/4/7 11:03:00	671	2	17	1	1	1	1	1	1	1	1	1	1	1	1	1	1	1	1	0	1	0	1	0	0	1	0	1	1	1	1	0	1	1	5	2	4	4	5	4	4	4	3	4	3	2	4	2
95	2024/4/7 11:03:11	704	1	18	2	0	1	0	1	1	0	1	1	1	1	0	1	1	1	0	0	1	1	1	0	1	1	0	1	1	1	1	0	1	0	4	4	4	2	5	5	1	4	4	5	2	5	4	2
96	2024/4/7 11:03:18	692	2	17	1	0	1	1	1	1	1	1	1	1	1	1	1	1	1	1	1	1	0	1	0	1	1	0	1	1	1	0	0	0	1	5	3	5	5	4	4	3	3	3	4	2	3	3	4
97	2024/4/7 11:03:19	732	1	17	2	0	1	1	0	1	1	0	1	1	1	0	1	1	1	0	1	1	0	1	0	0	1	0	1	1	0	0	0	0	0	4	4	4	5	5	4	2	5	3	4	2	5	3	4
98	2024/4/7 11:03:30	737	1	18	1	0	1	1	1	1	0	1	1	1	0	1	1	1	1	0	0	1	1	1	0	0	1	0	1	1	1	1	0	0	0	5	4	2	3	4	4	2	3	3	4	2	3	3	4
99	2024/4/7 11:03:41	711	2	18	1	1	1	1	1	1	1	0	1	1	1	1	1	1	1	1	1	1	0	1	0	1	1	0	1	1	1	0	0	1	0	4	3	2	4	3	4	3	4	3	4	2	4	3	4
100	2024/4/7 11:03:54	728	2	17	1	0	1	1	0	1	1	1	1	1	1	1	1	1	1	1	1	1	0	1	0	0	1	0	1	1	0	1	0	0	1	4	4	3	3	3	4	4	4	3	4	3	4	4	4
101	2024/4/7 11:04:06	740	2	18	1	1	1	1	1	1	0	0	1	1	0	1	1	1	1	1	0	1	0	1	0	0	1	0	1	1	1	1	0	1	1	5	4	3	3	4	4	2	3	3	4	2	4	3	3
103	2024/4/7 15:09:54	275	2	18	2	1	0	0	1	1	0	0	1	1	1	0	1	0	0	1	1	1	0	1	0	1	1	0	1	1	0	1	0	0	0	3	5	3	3	2	4	2	1	2	4	4	3	3	3
104	2024/4/7 15:10:37	362	2	18	1	1	1	1	1	1	1	0	1	1	1	1	1	1	1	1	1	1	0	1	0	1	1	0	1	1	1	0	0	0	1	5	4	5	5	5	5	3	5	5	5	3	5	2	4
105	2024/4/7 15:10:41	355	2	17	1	0	1	1	1	1	1	1	1	1	1	1	1	1	1	1	1	1	0	1	1	0	1	0	0	1	1	1	1	1	1	5	4	3	5	4	5	5	5	2	5	2	5	3	4
106	2024/4/7 15:10:44	393	2	18	1	1	1	1	1	1	1	1	1	1	1	1	1	1	1	1	1	1	1	1	1	0	1	0	1	1	0	1	0	1	1	5	4	5	4	4	4	5	3	5	5	5	5	4	4
108	2024/4/7 15:11:07	409	1	18	1	0	1	1	1	1	1	1	1	1	1	1	1	1	1	1	1	1	1	1	1	1	1	0	1	1	1	1	0	1	0	4	4	4	4	2	4	4	4	2	4	2	4	2	4
109	2024/4/7 15:11:12	401	2	18	1	0	1	0	1	1	0	1	0	1	1	1	1	0	1	1	1	1	0	1	1	1	1	0	1	1	1	0	0	1	1	5	4	3	4	3	4	5	5	2	5	2	5	4	4
111	2024/4/7 15:11:22	415	2	17	1	0	1	1	1	1	0	0	1	1	0	0	1	1	1	1	1	1	0	1	0	1	1	0	1	1	1	0	0	1	1	4	5	3	4	3	4	3	4	3	4	3	5	3	4
112	2024/4/7 15:11:36	352	2	18	1	1	1	1	1	1	1	1	1	1	1	1	1	0	1	1	1	1	0	0	0	1	1	0	1	1	1	1	0	1	1	3	4	4	3	3	3	2	4	2	5	2	4	5	4
113	2024/4/7 15:11:51	345	1	17	1	1	1	1	1	1	1	1	1	1	1	1	1	1	1	1	1	1	0	1	0	1	1	1	0	0	0	1	0	1	0	5	4	5	4	3	3	4	4	4	2	3	4	2	2
114	2024/4/7 15:11:51	456	1	18	1	1	1	1	1	1	1	0	1	1	1	1	1	1	1	0	1	1	0	1	0	0	1	1	1	1	0	0	1	1	1	4	4	4	2	4	4	3	2	5	5	3	4	4	4
115	2024/4/7 15:12:03	459	1	17	1	0	1	0	0	1	1	1	1	1	1	0	0	1	1	0	1	1	0	0	1	1	1	0	1	1	0	1	0	0	1	5	4	4	4	2	4	2	3	4	5	3	1	4	4
116	2024/4/7 15:12:11	416	2	17	1	0	1	1	1	1	1	1	1	1	0	1	1	1	1	1	1	1	0	1	0	0	1	0	1	1	1	1	0	1	1	5	5	4	5	5	4	4	5	4	4	4	4	4	4
117	2024/4/7 15:12:16	480	2	18	2	1	1	0	0	0	0	0	0	1	0	1	1	0	0	1	0	0	0	1	0	1	0	0	0	1	0	0	0	0	1	5	5	3	4	3	4	2	2	2	4	1	3	4	4
118	2024/4/7 15:12:22	481	2	17	1	0	1	1	1	1	1	1	0	1	0	1	1	0	1	1	1	1	0	1	1	0	1	0	1	1	1	1	0	1	1	5	5	4	2	3	4	4	3	4	4	2	4	3	4
120	2024/4/7 15:12:36	472	2	17	1	1	1	1	1	1	1	0	1	1	1	1	1	0	1	1	1	1	1	1	0	0	1	0	0	1	1	0	1	1	1	5	5	4	3	3	4	2	4	4	5	2	5	3	4
121	2024/4/7 15:12:58	495	2	19	1	1	1	1	0	1	1	0	1	1	1	1	0	1	1	1	1	1	0	1	1	1	1	0	1	1	0	0	1	1	1	4	4	3	2	3	4	3	2	2	4	2	2	3	3
122	2024/4/7 15:13:13	509	2	18	1	0	1	1	0	1	0	1	1	1	1	1	1	0	1	1	1	1	0	1	0	0	1	0	1	1	1	0	0	1	1	4	4	3	4	4	4	3	3	2	3	3	2	3	4
123	2024/4/7 15:13:14	525	2	18	1	0	1	1	0	1	0	0	1	1	0	1	1	0	0	1	1	0	1	1	0	0	1	0	1	1	0	1	0	1	1	4	1	4	3	2	4	2	4	4	4	2	4	3	4
124	2024/4/7 15:13:17	425	1	18	2	1	1	0	0	1	0	0	1	1	1	1	1	1	1	1	1	1	0	1	1	0	1	1	1	1	1	1	0	0	1	4	5	4	4	4	4	4	4	4	2	4	4	4	2
125	2024/4/7 15:13:18	541	2	18	1	0	1	1	1	1	1	1	1	1	1	1	1	0	1	1	0	1	0	1	1	1	1	0	1	1	1	0	0	0	1	4	5	3	3	3	4	3	4	3	4	3	4	3	4
126	2024/4/7 15:13:21	367	2	18	2	1	1	1	1	1	0	1	1	0	1	1	1	1	1	0	1	1	0	1	1	0	1	1	0	1	0	0	0	1	1	5	5	5	5	5	5	5	5	5	5	5	5	5	4
127	2024/4/7 15:13:28	402	1	18	1	1	1	1	0	1	1	1	1	0	0	0	1	1	1	0	1	0	0	0	1	1	0	0	1	1	1	0	0	1	0	4	4	4	4	4	4	2	4	4	4	2	4	3	4
128	2024/4/7 15:13:31	539	2	17	1	0	1	1	0	1	0	0	1	0	0	0	1	1	1	0	1	1	0	0	0	0	1	0	1	1	1	1	0	1	1	4	4	4	3	3	4	2	3	3	4	2	3	3	3
129	2024/4/7 15:13:43	514	1	18	1	0	1	1	1	1	0	0	1	0	1	1	1	1	1	1	1	1	0	1	0	0	1	0	0	1	0	0	0	1	0	5	3	4	4	5	4	4	3	2	4	2	3	3	3
130	2024/4/7 15:13:45	330	1	18	1	0	1	1	0	1	1	1	0	1	1	0	1	1	0	0	0	0	0	1	1	0	0	0	0	0	1	1	0	0	1	2	2	5	2	2	5	3	2	4	3	3	3	5	5
131	2024/4/7 15:13:45	570	2	18	1	0	1	1	0	1	1	0	1	0	0	1	1	1	1	1	1	1	0	1	0	0	1	0	1	1	1	1	0	0	1	5	5	3	4	3	4	3	4	4	4	3	4	3	4
132	2024/4/7 15:13:52	459	2	17	1	1	1	1	1	1	0	0	1	1	1	0	1	1	0	1	1	1	1	1	0	0	1	0	1	1	1	0	0	0	0	5	5	4	5	4	5	4	4	4	5	3	4	3	4
133	2024/4/7 15:13:53	575	2	17	2	0	1	1	1	1	1	1	1	1	1	0	1	1	1	1	1	1	0	1	0	0	1	0	1	1	1	0	0	1	1	4	3	1	3	4	3	3	4	2	3	3	2	3	3
134	2024/4/7 15:14:02	543	2	19	1	1	1	1	1	1	1	1	1	1	1	1	1	1	1	0	1	1	0	1	1	0	1	0	1	1	0	1	0	1	1	5	5	3	3	2	4	4	4	2	4	1	4	3	4
135	2024/4/7 15:14:17	597	1	17	2	0	1	1	1	1	1	0	1	1	1	1	1	1	0	1	0	0	1	1	1	0	1	1	1	1	1	0	1	1	1	5	4	3	2	4	3	4	3	4	4	3	3	3	4
136	2024/4/7 15:14:24	355	2	19	1	0	0	0	0	1	0	0	0	1	0	0	1	0	0	1	1	0	1	0	0	1	0	0	1	1	1	1	0	1	0	4	2	2	2	2	3	2	2	2	5	1	2	3	1
137	2024/4/7 15:14:28	599	1	18	1	0	1	0	0	1	1	1	1	1	0	1	1	1	1	0	1	1	0	1	1	0	0	1	0	1	0	0	0	1	0	5	5	5	3	2	5	5	5	5	4	3	5	4	2
138	2024/4/7 15:14:29	418	1	17	2	0	1	1	1	1	1	0	1	1	1	1	1	1	1	1	1	1	1	1	1	0	1	1	1	1	1	1	0	0	1	5	1	5	5	5	4	5	5	5	5	5	5	5	1
139	2024/4/7 15:14:38	595	2	17	1	1	1	1	1	1	1	1	1	1	1	1	1	1	1	1	1	1	0	1	1	1	1	0	1	1	1	1	0	1	1	5	5	3	4	4	4	3	2	4	4	2	4	3	4
140	2024/4/7 15:14:54	632	2	17	1	0	1	1	1	0	1	0	1	0	1	1	1	1	1	1	1	1	0	1	0	0	1	0	1	1	1	0	0	0	0	5	3	4	2	4	4	3	4	3	4	2	5	3	4
141	2024/4/7 15:14:54	408	2	18	1	1	1	1	0	1	0	0	1	1	1	1	1	0	1	0	1	0	0	0	1	0	1	0	1	1	1	1	0	1	1	5	5	5	3	4	4	4	3	3	4	2	4	3	2
142	2024/4/7 15:14:55	629	1	17	1	0	1	1	1	1	1	1	1	1	1	1	1	1	1	1	1	1	1	1	0	0	1	0	1	1	1	1	0	0	1	5	5	5	5	4	4	5	4	3	5	2	5	4	4
143	2024/4/7 15:15:11	436	2	18	1	1	1	1	1	0	0	0	1	1	0	1	0	0	0	0	1	0	1	0	0	0	0	0	0	0	0	0	0	0	0	5	5	5	3	4	5	2	3	4	5	3	2	4	5
144	2024/4/7 15:15:14	538	1	18	2	0	1	1	1	1	0	0	1	1	1	1	1	0	1	0	1	1	1	0	0	1	1	0	1	1	0	1	0	1	0	3	4	3	2	2	4	2	2	2	4	2	3	4	4
145	2024/4/7 15:15:19	447	2	18	2	0	1	1	1	1	1	1	1	1	1	1	0	0	1	0	1	0	0	1	1	0	1	0	1	0	1	1	1	0	0	5	4	3	3	4	3	3	3	2	3	3	3	3	3
146	2024/4/7 15:15:20	649	2	18	2	1	1	1	1	1	1	1	1	1	1	1	1	1	1	1	1	1	0	1	1	0	1	0	1	1	1	0	0	1	0	5	5	4	4	4	4	4	5	4	2	3	4	3	4
147	2024/4/7 15:15:29	463	1	18	2	0	1	1	0	1	0	1	1	1	0	0	1	0	1	0	1	0	0	0	0	1	1	1	0	1	0	1	0	0	1	4	5	3	4	4	3	4	4	4	4	3	3	3	4
148	2024/4/7 15:15:37	639	2	18	1	1	1	1	1	1	1	1	1	1	1	1	1	0	1	0	1	1	0	1	0	0	1	0	1	1	1	1	0	1	0	5	4	4	4	3	4	2	4	3	4	3	4	4	4
149	2024/4/7 15:15:45	438	2	17	2	0	1	1	1	1	1	0	1	0	0	1	1	0	0	0	1	1	0	0	0	0	0	0	1	0	0	1	0	1	0	4	4	4	3	3	4	2	3	4	4	2	3	3	3
150	2024/4/7 15:15:53	478	1	18	1	0	0	0	0	1	1	1	1	1	0	1	0	1	1	0	0	0	0	1	0	0	0	0	0	0	0	0	0	0	0	4	4	3	3	4	4	4	4	4	2	3	4	3	4
151	2024/4/7 15:16:00	466	1	17	1	1	1	1	1	1	1	1	1	1	0	1	0	0	1	1	1	1	0	1	0	0	1	0	1	1	1	1	0	1	1	4	5	4	3	2	4	4	4	3	4	2	4	3	4
152	2024/4/7 15:16:23	512	1	17	1	0	1	1	1	1	0	0	0	1	1	0	1	0	1	1	1	1	0	1	0	1	1	0	1	1	1	1	0	1	0	4	4	4	4	3	4	3	3	3	5	2	4	3	3
153	2024/4/7 15:16:29	716	2	17	1	1	1	1	0	0	1	1	1	0	1	1	1	1	1	1	1	1	0	0	0	0	1	0	1	1	1	0	0	0	1	4	4	3	2	3	4	4	4	4	4	3	4	4	4
154	2024/4/7 15:16:39	561	2	17	1	1	1	1	1	1	1	1	1	1	1	1	1	1	1	1	0	1	0	1	0	0	1	0	1	1	1	1	0	1	1	4	4	2	5	4	4	4	5	3	4	3	4	3	4
155	2024/4/7 15:16:40	743	2	17	1	1	1	1	1	1	1	0	1	1	0	1	1	1	1	1	1	1	0	0	0	0	1	0	0	1	0	0	0	0	0	5	5	3	3	3	4	3	4	3	4	2	5	3	4
156	2024/4/7 15:16:50	562	2	17	1	0	1	1	1	1	1	1	1	1	1	1	1	1	1	1	1	1	0	1	1	0	1	0	1	1	1	1	0	1	1	5	4	3	4	4	4	4	5	5	4	5	5	3	4
157	2024/4/7 15:16:53	573	1	17	1	1	1	1	0	1	0	0	1	1	1	1	1	1	1	0	1	0	0	1	0	0	1	0	1	1	1	1	0	1	0	5	5	5	3	1	4	4	4	5	5	4	4	4	4
159	2024/4/7 15:16:57	540	1	17	1	0	0	1	0	1	1	0	1	1	0	1	1	0	1	0	1	1	0	1	0	0	1	0	1	1	1	1	0	1	0	3	5	4	4	4	4	2	3	2	4	2	3	3	4
160	2024/4/7 15:17:11	482	1	17	1	0	1	1	1	1	1	1	1	1	1	1	1	1	1	1	1	1	1	0	0	1	1	0	0	1	1	1	0	1	0	5	5	4	4	4	4	4	4	4	4	5	4	3	3
161	2024/4/7 15:17:16	578	1	18	1	0	1	1	0	1	1	1	1	1	1	1	0	1	1	1	1	1	1	1	1	1	1	0	1	1	1	1	0	1	1	2	3	4	4	4	4	2	2	4	4	2	4	4	4
162	2024/4/7 15:17:17	591	2	17	1	0	1	1	1	1	1	1	1	1	1	1	1	1	1	1	1	1	0	1	0	0	1	0	0	1	1	0	0	0	0	5	4	4	3	2	5	2	3	4	4	2	5	4	4
163	2024/4/7 15:17:23	593	2	17	1	1	1	1	1	1	0	0	1	1	1	1	1	0	1	1	1	1	1	1	1	1	1	0	1	1	1	1	0	1	0	4	4	3	2	4	3	4	4	3	4	3	2	4	3
164	2024/4/7 15:17:24	603	2	18	1	1	0	1	1	1	0	1	1	0	1	1	0	1	1	0	1	1	0	1	0	0	1	0	1	1	1	1	0	0	1	4	4	3	4	3	4	2	4	4	3	3	4	3	3
165	2024/4/7 15:17:29	581	2	17	1	1	1	1	1	1	1	1	1	1	1	1	1	1	1	1	1	1	1	1	1	1	1	0	1	1	1	0	0	1	1	4	4	3	4	4	3	3	5	3	4	3	4	3	4
166	2024/4/7 15:17:39	625	2	17	1	1	1	1	0	0	0	0	0	0	0	1	1	0	1	1	0	1	1	0	1	0	0	0	1	1	1	1	0	0	0	5	5	4	5	5	5	3	2	3	4	2	4	3	3
167	2024/4/7 15:17:43	591	2	18	1	1	1	0	1	1	1	1	1	1	1	1	1	1	1	1	1	1	1	1	0	1	1	1	1	1	1	0	0	0	1	5	4	4	5	2	4	5	3	3	5	5	5	4	2
168	2024/4/7 15:17:51	599	2	17	1	1	1	1	1	1	0	1	1	1	0	1	1	1	1	1	1	0	0	1	1	1	1	0	1	1	1	0	0	1	0	5	4	3	3	3	4	3	3	3	4	2	3	3	3
169	2024/4/7 15:18:02	612	1	16	1	0	1	1	0	1	1	1	1	1	1	1	0	1	1	0	1	1	0	1	1	0	1	0	0	0	0	0	1	1	1	4	4	3	3	3	3	3	3	3	3	3	3	2	3
170	2024/4/7 15:18:15	605	2	17	1	1	1	1	1	1	1	1	1	0	1	0	1	1	1	0	1	1	1	1	0	1	1	0	1	1	1	0	0	1	1	3	5	2	4	2	4	3	3	2	4	2	2	2	3
171	2024/4/7 15:18:24	643	1	18	1	0	1	1	1	1	1	1	1	1	0	1	1	1	1	1	1	0	0	1	1	0	1	0	1	1	1	0	0	1	1	5	4	3	4	4	3	3	3	2	4	3	4	3	4
172	2024/4/7 15:18:30	665	1	17	1	1	1	1	0	1	1	0	1	0	0	1	1	0	0	0	0	0	0	0	0	0	0	0	0	1	0	0	0	0	0	5	3	3	4	2	3	4	4	3	4	2	3	3	3
173	2024/4/7 15:18:36	662	1	17	1	1	1	1	0	0	1	1	1	1	1	1	1	1	1	0	0	1	0	1	0	0	1	0	1	1	0	0	0	1	0	4	4	4	4	4	4	4	4	4	4	4	4	4	4
174	2024/4/7 15:18:38	650	2	18	1	1	1	1	1	1	1	1	1	0	1	1	1	1	1	1	0	1	0	1	0	1	1	0	0	1	1	0	0	0	1	4	4	4	5	3	3	4	4	3	4	3	4	3	3
175	2024/4/7 15:18:39	660	2	17	1	1	1	1	1	1	0	1	1	1	1	1	1	1	1	0	1	1	1	1	0	0	1	0	0	1	1	0	0	0	1	4	4	4	2	4	3	4	2	3	4	2	2	3	3
176	2024/4/7 15:19:00	617	2	18	1	0	1	0	1	0	0	0	0	1	1	1	1	0	1	1	1	1	1	1	0	1	1	0	1	0	0	1	0	1	0	4	4	3	4	4	4	4	4	3	4	3	3	4	4
177	2024/4/7 15:19:04	684	2	17	2	1	1	1	1	1	1	0	1	0	1	1	1	1	1	1	1	1	0	0	1	0	1	0	1	1	1	0	0	1	0	5	5	3	2	2	5	3	4	4	5	2	5	3	4
178	2024/4/7 15:19:17	667	1	17	1	1	1	1	1	1	1	1	1	1	1	1	1	1	1	1	1	1	0	1	1	0	1	0	1	1	1	0	0	1	1	5	4	5	5	5	5	2	5	4	5	2	4	4	4
179	2024/4/7 15:19:25	675	2	17	1	1	1	1	1	1	1	0	1	1	1	1	1	1	1	1	1	1	1	1	0	0	1	1	0	1	1	1	1	1	0	4	4	4	4	4	4	2	4	3	4	2	4	4	4
180	2024/4/7 15:19:42	732	2	17	1	1	1	1	1	1	0	0	1	1	1	1	1	0	1	1	1	1	0	1	0	0	1	0	1	1	1	1	1	1	1	5	4	3	4	4	4	4	3	2	5	2	4	4	3
181	2024/4/7 15:20:07	734	2	17	1	1	1	1	0	0	0	0	1	1	0	1	0	0	1	0	1	1	0	0	1	0	1	0	1	1	1	0	0	1	0	4	4	3	2	3	2	4	3	3	3	3	4	4	4
182	2024/4/7 15:20:11	758	2	18	1	0	1	1	1	1	1	1	1	1	0	1	0	1	1	1	1	1	1	1	0	0	1	0	0	1	0	0	0	0	0	5	5	2	3	3	2	3	3	2	5	3	5	3	3
183	2024/4/7 15:21:19	828	2	17	2	1	1	1	1	1	1	1	1	0	1	1	1	1	1	1	1	1	0	1	1	0	1	0	0	1	1	0	1	0	1	5	5	4	3	4	5	4	4	4	5	3	2	3	3
184	2024/4/7 15:21:31	779	2	18	1	0	1	1	1	1	1	1	1	1	1	1	1	1	1	1	0	1	1	1	1	1	1	0	1	1	1	1	0	0	0	4	5	3	3	3	4	3	3	3	3	2	4	3	4
185	2024/4/7 15:22:15	766	1	18	1	0	1	0	1	1	0	1	1	1	0	0	1	1	0	1	1	1	1	1	0	1	1	0	1	1	1	1	0	1	1	5	5	4	4	2	4	4	3	3	5	2	2	3	1
186	2024/4/7 15:25:25	774	2	17	1	1	1	1	1	1	1	1	1	1	1	1	1	1	1	1	1	1	1	1	0	1	1	0	1	1	1	0	1	1	1	4	4	3	4	4	4	3	5	3	3	3	3	3	4
187	2024/4/7 15:43:01	678	1	18	2	1	1	1	0	0	1	1	1	0	1	1	1	1	1	1	1	1	0	0	0	0	1	0	1	1	1	0	0	0	0	5	4	3	4	4	3	4	3	4	4	3	4	4	4
188	2024/4/8 9:16:03	305	2	18	1	0	1	1	1	1	1	1	0	0	1	1	1	1	1	1	1	1	1	0	1	1	1	0	1	1	1	0	1	0	1	5	4	3	5	5	3	3	4	2	3	3	3	3	3
189	2024/4/8 9:17:12	378	1	17	1	0	1	1	1	1	0	1	1	1	1	0	1	1	1	0	1	1	0	1	0	1	1	0	1	1	1	1	0	1	1	4	5	3	4	5	4	5	4	4	4	2	4	2	3
190	2024/4/8 9:17:16	384	1	17	1	1	1	1	1	1	1	1	1	1	1	1	1	1	1	1	1	1	0	1	1	1	1	0	1	1	1	1	0	0	1	5	5	4	4	4	3	2	4	4	4	3	4	3	4
191	2024/4/8 9:17:26	383	2	18	1	0	1	1	1	1	1	1	1	1	0	1	1	1	1	1	1	1	0	0	0	0	1	1	0	1	1	0	0	0	1	5	5	5	4	4	5	4	5	5	4	3	5	4	4
192	2024/4/8 9:17:29	394	1	18	1	1	1	1	1	1	0	1	1	1	1	1	1	1	1	1	1	0	0	1	0	0	1	0	1	1	1	1	1	0	1	5	5	5	5	5	5	5	5	5	5	5	5	5	5
193	2024/4/8 9:17:36	401	2	17	1	0	1	1	1	1	1	0	1	1	0	1	1	1	1	0	1	1	0	1	1	0	1	0	1	1	0	0	0	0	1	4	4	4	4	3	4	3	4	3	4	3	4	4	4
194	2024/4/8 9:18:04	422	1	18	1	1	1	1	0	1	0	1	1	1	1	1	1	1	1	1	1	1	1	1	0	0	1	0	1	1	1	1	0	1	1	4	4	3	2	3	4	2	4	2	3	2	2	2	4
195	2024/4/8 9:18:42	463	1	17	1	1	1	1	1	1	0	1	1	1	1	1	1	1	1	0	1	1	0	0	1	0	1	0	1	1	1	1	0	1	1	5	5	5	5	5	4	4	4	5	5	4	5	4	5
196	2024/4/8 9:18:59	476	2	18	1	1	1	1	0	0	0	0	0	1	1	1	1	1	1	1	1	1	0	0	0	0	0	0	1	1	1	0	0	1	0	4	4	3	3	4	4	2	4	3	4	2	4	3	3
197	2024/4/8 9:19:01	475	2	17	1	1	1	1	1	1	1	1	1	1	1	1	1	1	1	0	0	1	0	1	0	0	1	0	1	1	1	1	0	1	1	4	4	3	4	4	3	3	3	3	4	3	4	3	4
198	2024/4/8 9:19:09	484	1	19	2	1	0	0	0	1	0	1	1	1	1	1	1	1	1	0	1	1	0	1	0	1	1	0	1	1	1	0	0	1	1	5	4	4	5	4	3	3	3	3	4	3	2	4	4
199	2024/4/8 9:19:09	463	2	17	2	0	1	1	0	1	0	0	0	1	0	1	1	0	0	1	1	1	0	1	0	0	1	0	1	1	0	1	0	1	0	4	4	3	3	4	4	3	4	3	4	4	3	3	3
200	2024/4/8 9:19:18	500	1	18	1	1	1	1	1	1	1	0	1	1	1	1	1	1	1	1	0	1	1	0	0	1	1	0	1	1	1	1	0	1	1	5	5	5	5	5	4	2	5	5	4	2	5	4	4
201	2024/4/8 9:19:36	515	2	17	1	0	1	1	1	1	1	1	1	1	1	1	1	1	1	1	1	1	0	1	1	0	1	0	1	1	1	0	1	1	1	5	5	5	5	5	5	5	5	5	5	4	5	5	5
202	2024/4/8 9:19:44	470	2	18	2	1	1	1	1	1	1	1	1	0	0	1	1	1	1	1	1	1	0	1	1	0	1	0	1	1	1	0	0	1	1	5	4	4	3	3	4	2	4	2	4	2	5	4	4
203	2024/4/8 9:19:46	523	1	17	1	0	1	1	1	1	1	0	1	1	0	1	1	1	1	0	1	1	0	0	0	0	1	0	0	1	1	0	0	0	0	5	4	4	4	2	4	4	4	3	4	2	4	3	4
204	2024/4/8 9:19:56	540	2	18	1	1	1	1	0	1	0	0	1	1	1	1	1	1	1	1	1	1	1	1	0	1	1	0	1	1	1	1	1	1	1	5	4	3	1	3	4	4	3	4	5	2	4	4	3
205	2024/4/8 9:20:00	515	2	17	1	1	1	1	1	1	1	0	1	1	1	1	1	1	1	1	1	1	1	1	1	1	1	0	1	1	1	0	1	1	1	4	4	4	5	4	3	2	2	3	2	2	4	3	3
206	2024/4/8 9:20:04	550	2	17	1	0	1	1	1	1	1	1	1	0	1	1	1	1	1	1	1	1	1	0	0	0	1	0	0	1	1	0	1	0	1	5	4	5	4	5	4	4	4	5	5	4	4	4	3
207	2024/4/8 9:20:11	552	1	18	1	1	1	1	1	1	1	1	1	1	1	1	1	1	1	1	1	1	1	1	0	1	1	0	1	1	1	1	0	1	1	5	4	4	3	4	3	3	4	3	4	2	3	4	5
208	2024/4/8 9:20:19	556	2	17	1	0	1	1	1	1	1	1	1	1	1	1	1	1	1	0	1	0	1	1	1	1	1	0	1	1	1	1	0	1	1	4	4	4	3	4	4	4	4	4	4	2	4	4	4
209	2024/4/8 9:20:36	582	2	17	2	1	1	1	1	1	1	0	1	1	1	1	1	1	1	1	1	1	0	1	0	0	0	0	0	1	1	1	0	0	1	5	4	3	2	2	3	3	4	3	3	3	4	3	3
210	2024/4/8 9:20:52	588	1	17	1	0	1	1	1	1	1	1	1	1	0	1	0	0	1	0	0	1	0	1	0	0	1	1	0	0	0	0	0	1	0	5	5	4	1	5	5	3	4	4	3	2	5	3	4
211	2024/4/8 9:20:57	588	1	18	1	0	1	1	1	1	0	1	1	1	0	1	1	1	1	1	1	1	1	1	0	0	1	0	0	1	1	0	0	0	0	3	4	4	4	2	4	2	4	4	4	3	4	4	4
212	2024/4/8 9:20:59	597	2	18	1	1	1	1	1	1	1	1	1	1	1	1	1	1	1	1	1	1	1	1	0	1	1	0	1	1	1	1	1	1	1	5	4	4	2	4	4	4	4	4	5	3	4	4	4
213	2024/4/8 9:21:01	596	1	18	1	1	1	1	1	1	1	1	1	1	1	1	1	1	1	1	1	1	0	1	0	1	1	0	0	1	0	1	0	1	0	5	5	3	1	3	4	3	2	2	5	2	3	1	5
214	2024/4/8 9:21:06	600	1	17	1	1	1	1	1	1	0	0	1	1	0	0	1	1	1	0	1	1	0	1	0	0	1	0	1	1	0	1	0	0	1	4	4	4	4	2	4	2	4	4	4	2	4	3	4
215	2024/4/8 9:21:07	611	1	17	2	1	0	1	1	1	1	1	0	1	0	1	1	1	0	0	1	1	0	1	0	0	1	0	1	1	1	1	0	1	1	5	5	3	4	3	2	4	5	2	5	2	4	3	4
216	2024/4/8 9:21:11	399	2	18	2	1	1	1	0	1	0	0	1	1	1	1	1	1	1	1	1	1	1	0	1	1	1	0	1	1	1	1	0	1	1	5	5	3	4	4	4	4	4	4	4	2	4	2	4
217	2024/4/8 9:21:14	427	2	18	2	1	1	1	1	1	1	1	1	0	1	1	1	1	1	1	1	1	1	1	1	0	0	0	1	1	1	1	1	1	1	4	4	4	4	4	3	2	4	4	4	3	4	4	3
218	2024/4/8 9:21:18	614	2	18	1	0	1	1	1	1	1	0	1	1	0	0	1	0	1	1	1	1	1	1	0	1	1	0	1	1	0	0	1	0	0	4	4	4	2	2	4	2	3	3	4	2	4	3	4
219	2024/4/8 9:21:19	605	2	17	1	1	1	1	1	1	1	1	1	1	0	1	1	1	1	1	1	1	0	1	1	0	1	0	0	1	0	0	0	1	0	5	4	4	4	1	4	2	4	4	4	2	4	4	5
220	2024/4/8 9:21:26	624	1	17	1	1	1	1	0	1	1	0	1	1	0	0	1	0	0	0	1	1	0	0	0	0	1	0	1	1	0	1	0	1	0	4	4	3	2	2	4	3	3	3	4	4	4	3	4
221	2024/4/8 9:21:27	625	2	17	1	0	1	1	1	1	0	1	1	0	1	1	1	1	1	1	1	1	1	1	0	1	1	0	1	1	0	0	0	0	0	5	5	3	3	3	3	2	3	3	3	2	3	3	4
222	2024/4/8 9:21:29	628	2	17	1	1	1	1	1	1	1	1	1	1	1	1	1	1	1	1	1	1	1	1	0	0	1	0	1	1	1	1	0	0	1	4	5	4	4	3	4	2	4	2	4	2	5	3	3
223	2024/4/8 9:21:31	636	2	17	1	1	1	1	1	1	1	1	1	1	1	1	1	1	1	1	1	1	0	1	0	0	1	0	1	1	0	1	1	1	0	5	3	4	2	3	4	4	3	2	4	1	4	3	3
224	2024/4/8 9:21:35	612	1	17	1	1	1	1	1	1	1	0	1	1	1	1	1	1	1	1	1	1	1	1	1	0	1	0	1	1	1	1	0	1	1	4	4	3	2	4	4	3	3	3	3	3	2	3	3
225	2024/4/8 9:21:38	632	1	19	1	1	1	1	1	1	0	0	1	1	0	1	1	1	1	1	0	1	0	0	1	0	1	1	1	1	1	1	0	1	1	4	4	4	2	2	4	2	5	1	5	5	2	4	5
226	2024/4/8 9:21:41	640	1	18	2	0	1	1	1	1	0	0	1	1	1	1	1	1	0	0	1	1	0	1	0	1	1	0	1	1	1	1	0	1	1	5	4	4	4	2	5	2	4	4	4	4	4	4	4
227	2024/4/8 9:22:00	658	1	17	2	0	0	1	0	0	1	1	1	0	0	1	1	1	1	1	1	1	0	0	0	0	0	1	0	1	1	0	0	1	0	4	3	4	2	3	4	4	4	4	3	2	2	3	4
228	2024/4/8 9:22:11	676	1	19	1	1	1	1	0	1	1	0	1	0	0	1	1	1	1	0	1	1	0	1	0	0	1	1	1	1	1	0	1	0	1	4	4	4	4	4	4	3	4	3	4	4	4	4	4
229	2024/4/8 9:22:21	670	1	18	1	0	1	1	0	1	0	0	1	1	1	1	1	1	1	0	1	0	0	1	0	0	1	0	1	1	1	0	0	1	1	1	5	3	1	4	5	4	4	3	4	2	3	3	4
230	2024/4/8 9:22:38	696	2	18	1	1	1	1	1	1	0	0	1	1	0	1	1	1	1	0	0	1	0	1	0	0	1	0	1	1	1	1	0	1	1	5	5	5	5	4	5	2	5	5	5	2	5	5	4
231	2024/4/8 9:22:45	703	1	17	1	0	1	1	1	1	1	1	1	0	0	1	1	1	1	1	1	1	0	1	0	0	1	0	0	1	1	1	1	1	1	4	4	4	4	4	4	4	4	4	4	4	4	5	3
232	2024/4/8 9:23:23	737	2	17	1	1	1	1	1	1	1	0	1	1	0	0	0	1	1	1	1	1	0	1	0	0	1	0	1	1	1	0	1	1	1	5	4	5	2	3	5	4	4	4	4	3	4	4	4
233	2024/4/8 9:24:17	802	1	17	1	1	1	1	0	1	0	0	0	0	0	1	1	1	1	1	0	0	0	1	0	0	1	0	1	1	1	0	0	1	0	4	4	3	4	2	3	2	4	3	4	2	4	3	2
234	2024/4/8 9:25:21	859	1	18	1	1	1	1	1	1	1	1	1	1	1	1	1	1	1	1	1	1	0	1	1	0	1	0	1	1	1	1	0	0	1	5	4	5	5	4	5	4	2	5	5	5	4	5	4
235	2024/4/8 9:30:56	445	2	17	1	0	1	1	0	1	1	0	1	1	0	1	1	1	1	1	0	0	0	1	0	0	1	0	1	1	1	1	0	1	1	4	4	5	2	2	4	4	4	4	4	2	4	4	4
238	2024/4/8 9:51:38	310	1	18	1	1	1	1	1	0	1	1	1	0	0	1	1	1	1	1	1	1	1	1	1	0	1	0	0	0	1	0	0	1	1	4	5	4	4	3	3	3	3	3	4	3	3	3	3
240	2024/4/8 9:51:54	279	1	17	1	1	1	1	0	1	0	1	1	1	1	1	1	1	1	1	1	1	0	1	0	0	1	0	1	1	1	1	0	1	0	5	4	4	4	3	3	4	3	4	3	2	3	3	3
241	2024/4/8 9:52:02	327	2	18	2	0	1	1	1	1	1	1	1	1	1	1	1	1	1	0	1	1	0	1	1	0	1	0	1	1	1	1	1	1	1	4	1	4	4	4	5	3	5	5	5	5	5	4	3
243	2024/4/8 9:52:07	346	1	17	1	1	1	1	1	1	0	1	1	1	1	1	1	1	1	1	1	1	0	1	1	0	1	0	1	1	1	1	0	0	1	5	5	4	2	2	3	1	5	2	4	1	5	3	4
244	2024/4/8 9:52:23	371	1	17	1	0	1	1	0	1	0	0	1	0	0	0	1	1	1	0	1	0	1	0	0	0	0	0	0	0	0	0	0	0	0	4	3	3	3	3	3	3	3	4	2	4	4	3	3
245	2024/4/8 9:52:35	333	1	19	1	1	1	0	1	1	0	1	1	1	0	1	1	0	1	0	1	0	0	0	0	1	0	0	0	0	0	1	0	1	0	4	3	3	4	3	3	4	3	3	3	3	3	3	3
246	2024/4/8 9:52:58	402	2	18	1	1	1	1	1	1	1	1	1	0	1	1	1	1	1	1	1	1	0	1	1	0	1	0	1	1	1	1	0	1	1	5	4	4	4	4	4	4	4	4	4	3	4	4	4
247	2024/4/8 9:53:12	419	1	17	2	0	1	1	1	1	1	1	1	1	0	1	1	1	1	1	1	1	0	1	1	0	1	0	0	1	1	0	0	0	1	4	4	4	4	2	3	4	5	5	5	3	5	4	4
248	2024/4/8 9:53:25	430	2	17	1	0	1	0	1	1	0	0	1	1	0	1	1	0	1	0	1	1	0	1	0	1	1	0	0	1	1	1	0	1	1	3	3	2	2	3	4	4	4	1	5	2	3	4	3
249	2024/4/8 9:53:55	461	2	18	1	1	1	1	1	1	1	0	1	1	1	1	1	1	1	1	1	1	0	1	0	1	1	0	1	1	1	1	0	0	0	5	4	4	3	3	4	4	5	4	4	2	5	4	4
250	2024/4/8 9:53:56	451	2	17	2	0	1	1	0	1	1	0	1	1	1	1	1	1	1	0	1	1	1	1	0	0	1	1	0	1	1	0	0	1	1	5	4	3	4	3	4	4	4	4	5	4	2	3	3
251	2024/4/8 9:54:07	469	1	17	1	0	1	1	1	1	0	1	1	1	1	1	1	0	1	1	1	0	1	1	0	1	1	0	1	1	0	1	0	1	0	5	5	4	4	2	3	4	5	2	4	2	5	3	1
252	2024/4/8 9:54:09	460	1	17	1	0	1	1	0	1	0	0	1	1	1	1	1	1	1	0	1	1	0	1	0	1	1	0	1	1	0	1	0	1	0	5	4	3	2	3	3	2	4	3	4	3	3	3	4
253	2024/4/8 9:54:10	473	2	17	1	0	1	1	0	1	1	0	0	0	0	1	1	1	0	1	0	1	0	1	0	0	1	0	0	1	1	0	0	1	1	5	4	3	5	3	3	3	5	3	3	3	3	3	3
254	2024/4/8 9:54:36	485	2	18	2	1	1	1	1	0	1	1	1	1	0	1	1	1	1	1	1	1	0	0	0	0	1	0	1	1	0	0	1	0	1	5	5	3	3	5	4	5	5	2	3	3	5	3	3
255	2024/4/8 9:54:38	496	2	18	1	1	1	1	1	1	1	0	1	1	0	0	1	0	1	1	1	1	0	1	0	1	1	1	1	1	1	0	1	1	1	4	4	3	2	3	4	2	4	4	4	2	4	4	4
256	2024/4/8 9:54:46	483	1	18	2	1	1	1	0	1	1	0	1	1	0	1	1	1	1	1	1	1	0	1	0	0	1	0	1	1	1	1	0	1	0	4	5	3	2	2	5	1	3	2	4	1	4	3	4
257	2024/4/8 9:54:47	503	2	17	2	1	1	1	1	1	1	1	1	1	1	1	1	1	1	1	1	0	1	1	1	0	1	1	1	1	1	1	0	1	1	5	5	3	3	4	5	4	2	3	4	1	5	4	3
258	2024/4/8 9:54:50	487	2	17	2	0	1	1	1	1	1	0	1	0	0	1	0	1	1	0	1	1	1	1	0	0	1	0	0	1	0	0	0	0	1	4	4	3	4	4	4	2	4	3	5	3	4	3	3
259	2024/4/8 9:54:53	512	1	17	1	1	1	1	1	0	1	1	1	1	1	1	1	1	1	0	1	1	1	1	0	1	1	0	1	1	1	1	0	1	0	4	5	4	1	3	5	2	4	2	5	3	3	4	5
260	2024/4/8 9:54:55	520	2	17	2	1	1	1	1	1	1	0	1	0	1	1	1	1	1	1	1	1	0	0	1	0	1	0	0	1	1	1	0	0	1	5	3	4	4	4	4	4	4	4	4	2	4	3	4
262	2024/4/8 9:54:58	527	2	17	1	1	1	1	1	1	1	1	1	0	1	1	1	1	1	1	0	1	0	1	0	0	1	0	1	1	1	1	0	1	1	5	5	4	5	4	5	2	5	2	4	2	5	4	3
263	2024/4/8 9:55:02	520	2	17	1	1	1	1	1	1	1	0	1	1	1	1	1	1	1	0	1	0	0	1	0	1	1	0	0	1	0	0	0	0	0	5	5	4	4	4	4	3	4	3	4	3	4	3	4
264	2024/4/8 9:55:08	525	2	17	1	0	1	1	0	1	1	1	1	1	1	1	1	1	1	1	1	1	0	1	1	0	1	1	1	1	1	1	0	0	1	4	4	2	3	2	4	4	3	2	4	2	3	4	3
266	2024/4/8 9:55:33	506	2	17	1	0	1	1	0	1	1	1	1	0	1	1	1	1	1	1	1	1	0	1	1	1	1	0	0	1	0	0	0	0	0	4	3	4	4	3	3	3	3	3	3	3	3	3	2
267	2024/4/8 9:55:33	538	2	18	1	1	1	1	1	1	1	1	1	1	1	1	1	1	1	0	1	1	0	1	0	0	1	1	1	1	1	0	1	1	1	5	4	3	5	4	3	4	4	4	5	3	4	4	4
268	2024/4/8 9:55:44	537	2	17	1	0	1	1	1	1	1	1	1	1	1	1	1	1	1	0	1	0	0	1	0	0	1	1	1	1	1	0	0	0	1	4	4	4	4	3	3	4	4	3	3	2	2	4	3
269	2024/4/8 9:55:59	578	1	17	1	1	1	1	1	1	1	0	0	1	1	1	1	1	1	1	1	1	1	0	0	1	1	0	1	1	1	0	0	1	0	5	5	2	5	5	1	2	3	2	5	3	1	3	1
270	2024/4/8 9:56:04	585	1	18	1	1	1	1	1	1	0	1	1	1	1	1	1	1	1	0	1	1	0	0	0	0	1	0	0	1	1	1	0	1	1	5	4	4	3	3	4	2	4	2	4	2	4	3	4
271	2024/4/8 9:56:05	590	2	17	1	1	1	1	1	0	1	0	1	1	1	1	1	1	1	0	1	1	1	1	1	0	1	1	1	1	1	0	0	1	1	3	3	2	3	4	3	4	4	3	3	3	3	4	3
272	2024/4/8 9:56:11	595	1	17	1	1	1	1	1	1	1	1	1	1	0	1	1	1	1	1	1	1	1	0	0	0	1	1	0	1	1	0	1	1	0	5	4	4	3	3	3	3	3	4	4	3	3	3	3
273	2024/4/8 9:56:42	596	2	17	1	1	1	1	1	1	0	0	0	1	0	1	1	1	1	1	1	1	0	1	0	1	1	0	1	1	1	0	0	1	1	4	4	3	5	5	3	2	4	2	4	2	5	5	3
274	2024/4/8 9:56:50	641	2	16	1	0	1	1	1	1	1	1	1	1	1	1	1	1	1	0	1	0	0	1	0	0	1	0	1	1	1	0	1	0	1	5	4	3	4	3	3	4	4	2	4	2	4	3	4
275	2024/4/8 9:57:12	651	1	18	2	0	1	1	1	1	1	1	1	1	1	1	1	1	1	1	1	1	0	1	1	0	1	1	0	1	1	1	0	0	1	5	4	5	5	1	4	4	5	4	4	4	4	3	4
276	2024/4/8 9:57:15	659	1	18	1	0	1	1	1	1	1	1	1	1	0	1	1	1	1	1	1	1	0	1	1	0	1	0	0	1	1	1	0	1	1	5	4	3	4	3	4	3	5	2	4	3	5	4	3
277	2024/4/8 9:57:29	674	2	17	1	1	1	1	1	1	1	1	1	0	1	1	1	1	1	1	1	1	0	1	1	0	1	0	0	1	1	0	1	0	1	5	4	4	5	5	4	4	5	3	4	3	5	3	3
278	2024/4/8 9:57:57	706	1	18	1	1	1	1	0	1	1	1	1	1	1	1	1	1	1	1	1	1	0	1	1	1	1	0	1	1	1	1	0	0	1	5	5	3	3	5	3	3	3	3	4	3	4	3	3
279	2024/4/8 9:58:01	700	2	18	1	0	1	1	1	1	1	1	1	1	1	1	1	1	1	1	1	1	0	1	0	0	1	1	0	1	1	1	0	1	1	5	4	4	4	2	4	4	4	2	4	3	4	4	3
280	2024/4/8 9:58:27	736	1	17	1	1	1	1	0	1	0	1	1	1	1	1	1	1	1	0	0	1	1	1	0	1	1	0	0	1	1	1	1	1	0	5	3	5	3	4	4	4	2	5	5	3	2	4	2
281	2024/4/8 10:20:15	1122	2	18	1	0	1	1	1	1	1	1	1	0	1	0	1	1	1	0	1	1	0	1	0	0	1	1	0	1	0	0	0	1	1	4	3	4	4	4	4	3	4	4	4	2	4	4	4
283	2024/4/8 10:57:28	360	1	18	1	1	0	0	0	1	0	0	0	1	0	0	0	0	0	1	0	1	0	0	1	1	1	0	1	0	0	1	0	0	0	5	5	4	4	4	4	1	4	2	3	2	3	3	3
284	2024/4/8 10:58:00	409	2	17	1	0	1	1	1	1	1	1	1	0	1	0	1	1	1	1	1	1	0	0	0	1	1	1	0	1	1	1	1	0	1	5	4	4	2	2	4	4	4	3	5	1	3	4	4
285	2024/4/8 10:58:03	408	1	17	2	0	1	1	1	1	1	0	1	0	1	1	1	1	1	0	1	1	0	1	1	0	1	0	0	1	1	1	0	0	0	4	4	3	2	3	3	4	4	4	4	2	3	3	4
286	2024/4/8 10:58:28	431	2	18	1	0	1	1	1	1	1	0	1	1	1	1	0	1	1	0	1	1	1	1	1	0	1	1	1	1	1	0	0	0	0	5	5	4	4	2	4	5	2	5	5	3	4	3	5
287	2024/4/8 10:58:32	441	2	16	2	1	1	1	1	1	0	1	1	0	1	1	1	1	1	0	1	1	0	1	0	1	1	0	1	1	1	1	1	1	1	4	4	3	3	4	3	3	5	4	3	2	4	3	3
288	2024/4/8 10:58:40	445	2	18	1	1	1	1	0	1	1	0	1	0	1	1	0	0	1	0	0	1	0	0	0	0	1	0	0	0	1	0	0	0	0	5	5	3	3	4	3	3	2	3	3	2	3	3	2
289	2024/4/8 10:59:09	469	1	18	1	1	1	1	0	0	0	0	0	1	0	1	1	0	0	0	0	1	0	0	0	0	1	0	0	1	0	1	0	0	0	5	5	5	3	4	5	2	5	5	5	5	5	3	4
290	2024/4/8 10:59:20	488	2	17	1	1	1	1	1	1	1	0	1	1	1	0	1	1	1	0	0	1	0	1	0	0	1	0	1	1	1	0	0	0	0	5	5	3	4	3	3	2	3	4	5	2	4	3	4
291	2024/4/8 10:59:41	503	1	18	1	0	1	1	1	0	1	1	1	1	1	1	1	1	1	1	0	0	0	1	1	0	1	1	1	1	1	1	1	1	1	4	4	3	3	2	4	2	3	3	4	2	3	4	3
292	2024/4/8 10:59:44	499	2	17	1	0	1	0	1	1	1	0	1	0	0	1	1	0	1	1	0	1	0	1	1	0	1	1	0	1	1	1	0	0	1	4	4	4	4	3	4	2	4	3	4	2	4	3	4
293	2024/4/8 10:59:46	507	1	18	1	1	1	0	1	1	1	1	1	1	1	1	1	1	1	1	1	0	1	1	0	1	1	0	1	1	1	0	0	1	0	5	5	3	4	2	4	3	5	3	5	3	4	4	4
294	2024/4/8 10:59:50	507	1	17	1	1	1	1	0	1	0	1	1	1	1	1	1	1	1	1	1	1	1	1	0	1	1	1	1	1	1	1	0	1	0	5	5	3	2	3	4	3	2	2	4	3	4	3	4
295	2024/4/8 10:59:53	507	2	17	1	0	1	0	0	1	0	1	1	1	1	0	1	1	1	1	1	1	0	1	0	1	0	0	1	1	1	0	0	1	0	5	5	3	3	2	4	2	5	4	4	2	5	3	4
296	2024/4/8 11:00:07	533	2	17	1	1	1	1	1	1	1	1	1	1	1	1	1	1	1	1	1	1	1	1	1	1	1	0	1	1	1	1	1	0	1	5	5	4	3	4	3	3	4	3	3	2	3	4	2
297	2024/4/8 11:00:10	528	2	17	2	1	1	1	0	1	1	1	1	1	1	1	1	1	1	1	1	1	0	1	0	1	1	0	1	1	1	0	0	0	1	5	5	4	2	2	4	3	3	3	5	2	3	4	2
298	2024/4/8 11:00:21	539	1	18	1	0	1	1	0	1	1	1	1	1	1	1	1	0	1	1	0	1	0	0	0	0	1	0	1	1	1	0	0	0	1	4	4	3	4	3	4	2	4	2	4	2	4	4	4
299	2024/4/8 11:00:23	522	2	18	1	1	1	1	1	1	1	1	1	0	1	1	1	1	1	1	1	1	0	1	0	1	0	0	1	1	1	1	0	0	1	4	4	4	4	4	4	3	4	4	2	2	4	3	4
300	2024/4/8 11:00:29	555	2	18	1	1	1	1	1	1	1	1	1	0	1	1	1	1	1	1	1	1	0	1	1	0	1	0	1	1	1	1	0	0	1	4	4	3	4	3	3	2	4	4	4	2	4	4	4
301	2024/4/8 11:00:36	567	1	17	1	1	1	0	0	1	0	1	1	1	0	1	1	1	1	1	1	1	0	1	0	1	1	0	1	1	1	1	0	1	0	5	3	4	4	5	4	2	4	4	4	3	4	4	4
302	2024/4/8 11:00:37	548	2	17	2	0	1	1	1	1	1	1	1	1	1	1	1	1	1	0	1	1	0	1	0	0	1	0	1	1	1	1	0	1	1	5	5	3	2	2	4	2	4	3	4	1	4	4	4
303	2024/4/8 11:00:37	557	2	18	1	1	1	0	0	1	1	1	1	1	1	0	1	0	0	1	0	0	0	1	1	0	1	0	1	1	1	0	0	1	1	5	5	3	2	3	4	2	3	2	4	2	4	3	3
304	2024/4/8 11:00:44	559	2	17	1	0	1	1	1	1	0	0	1	1	1	1	1	1	0	1	1	0	1	0	0	1	1	0	1	1	1	1	0	1	1	5	4	4	4	2	4	2	4	2	4	2	5	3	4
305	2024/4/8 11:00:51	579	1	17	2	0	1	1	0	1	1	0	1	1	1	1	1	1	1	0	1	1	1	1	0	1	1	0	1	1	1	1	0	1	0	5	5	3	4	4	3	2	2	3	4	1	4	2	4
306	2024/4/8 11:00:59	575	1	17	2	1	1	1	0	0	1	1	1	1	1	1	1	1	1	0	1	1	0	1	0	1	1	0	0	0	1	1	0	1	0	4	3	5	4	4	4	4	2	3	5	2	4	4	3
307	2024/4/8 11:01:07	591	1	17	1	1	1	0	1	1	0	0	0	1	1	1	1	0	1	0	0	1	1	0	0	1	1	0	1	1	1	1	0	1	0	5	5	3	2	2	4	4	4	3	4	2	4	3	4
308	2024/4/8 11:01:14	599	1	18	1	1	1	1	1	1	1	1	1	1	1	1	1	0	1	1	1	1	0	0	1	1	1	0	1	1	1	1	0	1	1	4	5	4	4	3	4	2	4	3	3	2	3	3	3
309	2024/4/8 11:01:24	608	1	16	2	1	1	1	0	1	0	1	1	1	1	1	1	1	1	1	1	0	0	1	0	0	1	0	1	1	1	1	0	1	1	4	4	3	3	4	3	4	4	3	4	3	4	4	4
310	2024/4/8 11:01:29	605	1	18	1	1	1	0	0	1	1	0	1	1	1	1	1	1	1	1	1	1	0	1	0	0	0	0	1	1	1	0	0	1	0	5	2	4	4	4	4	2	2	4	2	4	4	4	3
311	2024/4/8 11:01:31	596	2	18	1	1	1	1	1	1	1	1	1	1	1	1	1	1	1	1	1	1	0	1	1	0	1	0	0	1	1	1	1	1	1	5	5	3	4	1	5	2	2	2	5	1	2	3	4
312	2024/4/8 11:01:39	596	2	18	1	1	1	1	0	1	0	0	1	1	1	1	1	1	1	1	1	1	0	1	0	0	1	0	1	1	1	0	0	0	1	5	4	2	2	2	4	1	3	4	5	2	4	2	2
313	2024/4/8 11:01:58	631	2	18	1	0	1	1	1	1	1	1	1	1	1	1	1	1	1	1	1	1	0	1	0	0	1	0	1	1	1	0	1	1	1	5	5	4	4	4	4	4	5	5	4	3	4	3	4
314	2024/4/8 11:02:02	642	1	17	2	1	1	1	0	1	0	1	1	1	1	1	0	1	1	1	1	1	0	1	0	0	1	0	1	1	1	0	0	0	0	4	4	2	4	4	4	3	3	4	4	3	2	4	3
315	2024/4/8 11:02:14	656	1	17	1	0	1	1	1	1	1	1	1	1	1	1	1	1	1	1	1	1	1	1	0	1	1	0	1	1	1	1	0	1	1	5	2	3	5	3	4	3	4	3	5	3	4	4	4
316	2024/4/8 11:02:32	657	2	18	1	0	1	1	1	0	1	1	1	1	1	1	1	1	1	0	1	1	0	1	0	0	1	1	0	1	1	0	0	0	1	4	4	4	3	2	4	4	3	4	4	3	4	3	4
317	2024/4/8 11:03:08	688	2	17	1	0	1	1	1	1	1	1	1	1	1	1	1	1	1	0	1	1	0	1	1	0	1	0	1	1	1	0	1	0	1	5	2	4	2	4	2	4	4	4	4	2	4	3	4
318	2024/4/8 11:03:13	708	1	19	1	1	1	1	1	1	1	1	1	1	0	1	1	1	1	1	0	1	0	1	1	0	1	0	1	1	0	1	0	1	0	5	5	5	5	3	2	2	5	5	5	1	4	4	1
319	2024/4/8 11:03:17	717	1	18	1	0	1	1	1	1	1	1	1	0	1	1	0	1	1	1	1	1	0	1	1	0	1	0	0	1	1	0	0	1	1	5	4	3	4	4	3	4	4	4	4	4	2	4	4
320	2024/4/8 11:04:17	772	2	18	1	1	1	1	1	1	1	1	1	0	0	1	1	1	1	1	1	1	0	1	0	0	1	0	1	1	0	1	1	0	1	5	5	5	5	4	5	5	5	5	5	3	5	4	4
321	2024/4/8 11:04:20	778	2	17	1	0	1	1	0	1	1	1	1	0	1	0	0	1	1	1	1	1	1	1	1	0	1	1	1	1	1	0	1	1	0	4	2	4	4	4	3	4	3	4	4	4	4	4	4
322	2024/4/8 11:05:54	876	1	18	2	1	1	1	1	1	1	1	1	0	1	1	1	1	1	0	1	1	0	1	1	1	1	0	1	1	1	0	0	0	1	5	3	3	5	5	3	3	2	2	4	3	2	5	3
323	2024/4/8 11:06:16	892	2	18	1	1	1	1	1	1	1	0	1	0	0	1	1	1	1	1	1	1	0	1	0	0	1	0	0	1	1	1	0	1	0	5	5	4	4	4	4	3	4	4	4	2	4	4	4
324	2024/4/8 11:06:42	925	2	17	1	1	1	0	1	1	0	0	0	0	1	1	1	1	0	0	0	1	0	1	0	0	1	0	0	1	1	0	0	0	0	4	3	2	3	3	4	2	3	4	5	2	3	3	2
325	2024/4/8 11:07:05	730	2	17	2	1	1	1	1	1	1	1	1	1	0	1	1	1	1	0	1	1	0	1	0	0	1	0	1	1	1	0	0	1	0	4	4	4	4	4	4	4	4	4	4	3	4	3	4
328	2024/4/8 11:27:07	334	2	17	1	1	1	1	1	1	1	1	1	1	0	1	1	1	1	0	1	1	0	1	0	0	0	0	1	1	1	1	0	1	0	2	3	1	1	2	2	2	2	2	2	2	4	3	4
329	2024/4/8 11:27:11	336	1	18	1	0	1	1	1	0	1	1	1	1	1	1	1	1	1	1	1	1	0	1	1	0	1	0	1	1	1	0	0	0	1	4	4	4	3	4	4	4	4	4	4	2	4	3	4
330	2024/4/8 11:28:00	401	1	17	1	1	1	1	1	0	1	0	1	1	1	1	1	1	1	0	0	1	0	1	1	0	1	1	0	1	1	0	1	1	1	5	2	3	4	3	4	4	4	4	5	4	4	3	4
331	2024/4/8 11:28:04	388	1	17	1	1	1	1	1	1	1	0	1	1	1	1	1	1	1	1	1	1	0	1	0	1	0	0	1	1	1	1	0	0	0	5	5	3	4	2	4	2	5	3	5	3	1	3	5
332	2024/4/8 11:28:29	420	1	17	2	0	1	1	1	0	1	1	1	0	1	1	1	1	1	0	1	1	0	1	0	0	1	1	0	1	1	0	1	0	1	5	3	5	3	5	3	4	3	3	3	3	1	4	3
334	2024/4/8 11:29:41	488	2	18	1	1	1	1	1	1	1	0	1	1	1	0	1	1	1	1	1	1	1	1	1	0	1	1	1	1	1	1	0	0	1	4	4	4	3	5	4	1	5	3	3	2	3	3	2
335	2024/4/8 11:29:51	359	1	17	2	0	1	1	1	0	1	1	1	1	1	1	0	1	1	1	1	1	0	1	0	1	1	1	1	1	1	1	1	1	1	5	5	5	1	1	5	1	5	1	5	1	5	3	3
336	2024/4/8 11:29:51	502	2	18	1	0	1	1	1	1	1	0	1	1	1	1	1	0	1	0	0	1	0	0	0	0	1	0	0	1	1	0	1	1	1	5	4	5	5	5	5	5	5	5	5	3	3	5	3
337	2024/4/8 11:29:55	517	2	18	1	1	1	1	1	1	1	0	1	1	1	1	1	1	1	1	1	1	1	1	1	0	1	0	1	1	1	0	0	0	1	4	4	4	2	3	4	4	4	2	4	2	4	3	4
338	2024/4/8 11:29:56	517	2	17	1	0	1	1	0	1	1	1	1	1	0	1	1	1	1	0	1	1	0	1	1	0	1	0	1	1	1	1	0	1	1	5	5	3	2	3	5	3	5	5	5	2	2	3	4
339	2024/4/8 11:30:09	530	2	17	1	1	1	1	1	1	1	1	1	1	1	1	1	1	1	1	1	1	0	1	1	0	1	0	1	1	1	1	0	1	1	5	5	3	5	4	4	2	5	2	5	1	1	3	3
340	2024/4/8 11:30:16	424	1	17	1	1	1	1	1	1	1	1	1	1	1	1	1	1	1	1	1	1	1	1	0	1	1	0	1	1	1	1	0	1	0	5	2	2	3	2	4	4	3	3	5	2	2	3	4
341	2024/4/8 11:30:27	550	2	18	1	0	1	1	1	1	0	0	1	1	1	1	1	1	1	0	0	1	0	1	1	0	1	0	0	1	0	1	0	1	1	4	2	3	4	4	3	3	3	3	4	2	3	3	3
342	2024/4/8 11:31:20	577	2	18	1	1	1	1	1	1	1	1	1	1	1	1	1	1	1	1	1	1	0	1	0	1	1	1	1	1	1	0	0	1	1	5	3	3	5	5	3	4	2	4	3	3	4	4	3
343	2024/4/8 11:31:23	588	2	18	1	1	1	1	1	1	1	0	0	0	1	0	1	1	1	0	0	1	0	1	1	0	1	0	1	1	0	0	0	0	1	1	5	3	2	4	4	3	4	3	4	1	3	4	4
344	2024/4/8 11:31:23	600	1	18	1	0	1	1	0	1	1	1	1	1	1	1	1	1	1	1	1	1	0	1	1	0	1	0	1	1	1	1	0	1	0	4	4	4	2	2	4	3	4	3	3	3	4	3	3
345	2024/4/8 11:31:38	587	2	17	1	1	1	1	0	1	1	1	1	1	0	1	0	1	1	1	1	1	0	1	0	0	1	1	0	1	1	1	0	0	1	5	5	4	2	4	4	4	3	4	3	2	5	4	4
346	2024/4/8 11:31:55	630	1	19	1	1	1	0	0	1	0	0	0	1	1	1	1	1	1	1	0	1	1	1	1	1	1	1	0	1	1	0	0	0	0	4	2	2	2	5	4	2	4	2	3	2	3	3	3
347	2024/4/8 11:32:03	636	2	18	2	0	1	1	1	0	1	1	1	1	1	1	1	1	1	0	1	1	0	1	1	0	1	0	0	1	1	1	0	0	0	5	5	3	5	5	4	4	5	2	5	3	4	3	3
348	2024/4/8 11:32:19	622	2	17	1	0	1	1	1	1	1	1	1	1	0	1	1	1	1	1	1	1	0	0	0	0	1	1	0	1	1	1	0	0	0	4	4	3	3	2	3	4	5	3	4	3	5	3	4
349	2024/4/8 11:32:46	655	2	17	1	1	1	1	1	1	1	0	1	1	1	1	1	1	1	0	1	1	0	1	0	0	1	0	1	1	0	0	0	0	0	5	5	3	2	5	4	2	4	3	5	2	5	3	3
350	2024/4/8 11:32:55	696	1	18	1	0	1	1	1	0	1	0	0	1	0	1	0	1	1	0	1	1	0	1	1	0	1	0	1	1	1	1	0	0	0	5	5	4	4	1	3	3	3	2	2	4	5	4	4
351	2024/4/8 11:34:05	740	2	18	1	0	1	1	1	0	0	1	1	0	1	0	1	1	1	0	0	1	0	1	0	1	1	0	0	1	1	0	0	1	1	5	5	4	3	4	4	4	3	4	5	3	5	4	4
352	2024/4/8 11:34:08	620	2	17	1	0	1	1	1	1	1	1	1	1	1	1	1	1	1	1	1	1	0	1	0	0	1	0	1	1	0	0	0	0	0	5	4	3	2	4	3	2	4	2	4	2	4	4	3
353	2024/4/8 11:34:28	771	1	17	1	1	1	1	1	1	1	1	1	1	0	1	0	1	1	1	1	1	0	1	0	0	1	0	0	1	0	0	0	0	0	5	5	3	5	5	3	5	5	3	3	2	5	3	4
354	2024/4/8 11:34:51	776	2	17	1	0	1	1	0	1	0	0	1	1	1	0	1	1	1	0	1	1	0	1	1	1	1	0	0	1	0	0	0	0	0	4	4	3	2	2	4	2	2	3	4	2	4	2	4
355	2024/4/8 11:37:48	884	1	17	1	0	1	1	0	1	1	0	1	1	0	1	1	1	1	1	1	1	0	1	0	0	0	1	1	0	1	0	0	0	1	4	4	3	3	3	4	2	2	2	4	2	2	4	4
356	2024/4/8 11:39:22	1081	1	19	1	1	1	0	0	1	1	0	1	1	1	1	1	1	1	0	0	0	0	1	0	0	1	0	1	1	0	0	0	1	1	5	5	4	3	4	4	3	5	5	5	1	5	3	3
357	2024/4/8 11:40:27	1131	2	17	2	0	1	0	0	0	1	0	1	0	1	1	1	0	1	0	1	0	1	1	0	0	1	0	1	1	1	0	0	0	1	4	3	4	4	4	4	4	4	2	3	2	4	4	4
359	2024/4/8 12:19:14	1086	2	17	1	0	1	1	0	1	1	0	1	0	0	0	1	1	1	0	1	1	0	1	1	1	1	0	0	1	1	0	0	0	1	5	4	3	4	4	4	2	4	3	5	3	2	4	4
360	2024/4/8 13:05:02	635	1	18	1	0	1	1	1	1	0	1	1	1	0	1	1	1	1	1	1	1	0	0	1	0	1	1	0	1	1	1	1	0	0	4	5	4	4	4	2	2	4	4	5	2	4	4	4
362	2024/4/8 15:15:17	255	2	17	1	1	1	1	1	1	0	1	1	1	0	1	1	1	1	1	1	1	1	1	1	0	1	0	1	1	1	1	1	1	1	5	5	1	5	5	5	1	5	5	5	5	5	5	5
363	2024/4/8 15:16:54	344	1	17	1	0	1	1	1	0	0	1	1	0	0	0	0	0	0	0	1	1	1	1	1	0	0	1	0	0	1	1	0	0	0	3	2	4	4	4	3	5	4	4	2	4	4	1	1
364	2024/4/8 15:17:20	378	1	18	1	0	1	1	1	1	1	1	1	1	1	0	1	1	1	1	0	0	1	0	0	1	1	0	1	1	0	0	1	1	0	4	3	4	3	4	3	3	3	2	3	3	2	4	3
365	2024/4/8 15:17:26	377	1	17	2	1	1	1	1	1	0	0	1	1	1	1	1	1	1	1	1	1	0	1	0	0	1	0	1	1	1	1	0	1	0	5	5	5	5	5	5	5	5	5	5	1	5	3	5
366	2024/4/8 15:17:49	404	1	18	1	0	1	1	0	1	1	1	1	1	1	1	1	1	1	0	1	1	0	1	0	1	1	1	1	1	1	1	0	1	1	5	4	2	2	3	4	4	3	2	5	3	4	3	3
367	2024/4/8 15:17:56	418	1	18	1	1	1	0	0	1	1	1	1	1	0	0	1	1	1	1	0	1	0	1	0	1	1	0	1	1	1	1	0	1	0	4	4	2	2	2	4	2	4	2	4	2	4	4	2
368	2024/4/8 15:18:04	434	2	17	1	0	1	1	1	1	0	1	1	1	1	1	1	0	1	1	1	0	0	1	1	0	1	0	1	1	1	1	1	1	1	5	4	5	5	4	4	2	4	3	5	2	5	4	4
369	2024/4/8 15:18:08	429	2	18	1	0	1	1	1	1	1	0	1	0	1	1	1	0	1	1	1	1	0	1	0	0	1	0	1	1	1	0	1	0	0	4	4	4	3	2	4	3	2	2	3	1	3	2	4
370	2024/4/8 15:18:11	434	1	18	1	1	1	0	0	1	0	0	0	1	1	0	1	0	0	1	1	1	1	0	0	1	1	0	1	1	1	1	0	1	0	4	5	4	4	1	5	1	1	1	5	1	1	5	5
371	2024/4/8 15:18:30	443	2	17	1	0	1	1	1	0	1	1	1	1	1	1	1	1	1	0	1	1	0	1	1	0	1	0	1	1	1	1	0	0	1	5	4	4	4	4	4	3	3	4	4	3	4	3	3
372	2024/4/8 15:18:36	437	2	18	1	1	1	1	1	1	1	1	1	1	1	1	1	1	1	1	1	1	0	1	1	0	0	1	1	1	1	1	1	1	0	5	5	5	2	4	4	3	4	5	4	2	2	3	3
373	2024/4/8 15:18:41	465	2	17	1	0	1	1	1	1	1	1	1	0	1	1	1	1	1	1	1	1	1	0	0	1	1	1	1	1	1	1	0	1	1	5	4	3	3	4	4	2	4	2	5	3	3	3	3
374	2024/4/8 15:18:44	452	1	17	1	1	1	1	1	1	0	0	1	1	1	1	1	0	1	1	1	1	0	0	1	1	0	0	1	1	1	1	0	1	1	5	5	2	1	1	5	1	5	1	5	1	1	5	5
375	2024/4/8 15:18:48	463	2	18	1	0	1	1	0	1	1	1	1	1	0	1	1	1	1	1	1	1	0	1	0	0	1	1	1	1	0	1	1	1	0	5	2	3	3	4	3	4	4	4	3	2	4	4	3
376	2024/4/8 15:18:49	464	2	17	1	0	1	1	0	1	0	1	1	1	1	1	1	1	0	1	1	1	1	1	0	1	1	0	1	1	1	0	1	1	1	5	5	3	4	4	4	4	4	4	5	2	5	1	5
377	2024/4/8 15:18:53	446	2	17	1	0	1	1	1	1	1	1	1	1	1	1	1	1	1	1	1	1	0	1	1	0	1	1	1	1	1	0	1	0	1	5	4	4	4	3	4	4	4	4	5	4	4	4	4
378	2024/4/8 15:19:16	489	1	17	2	0	1	1	1	1	1	1	1	1	1	1	1	1	1	1	1	1	0	1	1	0	1	0	1	1	1	1	0	1	1	4	4	4	4	4	4	4	4	4	4	2	4	4	4
379	2024/4/8 15:19:19	354	1	17	1	0	1	1	1	1	1	1	1	1	1	1	1	1	1	1	1	1	0	1	1	0	1	0	1	1	1	1	1	0	1	5	5	3	4	4	4	5	5	3	4	4	4	3	4
380	2024/4/8 15:19:27	504	2	18	1	0	1	1	1	1	1	1	1	1	1	1	1	1	1	1	1	1	0	1	0	1	1	0	1	1	1	1	0	1	1	4	4	4	3	3	3	4	3	3	4	4	4	4	3
381	2024/4/8 15:19:34	507	2	17	2	1	1	0	1	1	1	1	1	1	1	1	1	1	1	0	1	1	1	1	0	0	1	1	1	1	1	1	0	0	1	5	5	3	2	3	4	2	3	2	4	2	5	3	4
382	2024/4/8 15:19:40	512	1	19	1	0	1	1	0	1	1	1	1	1	1	1	1	1	1	1	1	1	1	1	0	1	1	1	1	1	1	0	0	1	1	4	4	4	3	4	4	1	2	5	5	4	4	4	4
383	2024/4/8 15:20:01	541	2	17	1	1	1	1	1	1	0	1	1	1	1	1	1	1	1	1	1	1	0	0	1	0	1	0	1	1	1	1	0	0	1	5	4	3	3	4	4	3	4	2	5	3	4	4	3
384	2024/4/8 15:20:04	537	1	17	2	1	1	1	1	1	1	1	1	1	1	1	1	1	1	1	0	1	0	1	1	0	1	0	0	1	1	0	0	0	1	5	5	4	4	4	4	4	5	4	4	2	5	4	2
385	2024/4/8 15:20:11	547	2	17	1	1	1	1	1	1	1	1	1	1	1	1	1	1	1	0	1	1	0	1	0	0	1	0	1	1	1	1	1	1	1	5	4	4	3	4	3	4	4	4	4	3	4	3	4
386	2024/4/8 15:20:17	564	2	17	1	0	1	1	1	0	0	1	1	1	1	0	1	1	1	1	1	1	1	1	0	1	1	0	1	1	1	1	1	0	0	5	3	2	5	3	4	4	5	4	5	5	4	4	4
387	2024/4/8 15:20:18	564	2	17	1	0	1	1	1	1	1	1	1	1	1	1	1	1	1	1	1	1	0	1	0	0	1	0	1	1	1	1	0	1	1	5	4	3	4	4	4	3	5	3	4	2	4	3	4
388	2024/4/8 15:20:25	557	2	17	1	1	1	1	1	1	1	1	1	0	1	1	1	0	1	1	1	1	0	1	0	0	1	0	1	1	1	1	0	0	0	5	4	4	3	5	5	2	4	3	4	2	4	4	3
389	2024/4/8 15:20:30	558	1	17	1	1	1	1	0	1	0	0	1	0	1	1	1	1	1	1	1	0	1	1	0	1	1	0	1	1	1	0	0	1	0	5	4	4	5	5	4	2	4	4	5	2	5	4	3
390	2024/4/8 15:20:36	581	1	18	2	0	1	1	1	0	1	0	1	1	1	1	1	1	1	1	1	1	0	1	0	0	1	0	0	1	1	0	1	0	0	5	5	4	4	4	4	4	4	3	3	2	4	3	3
391	2024/4/8 15:20:41	561	1	18	1	1	1	1	0	1	1	1	1	0	1	1	1	1	1	0	1	1	0	1	0	0	1	0	1	1	1	0	0	0	0	4	5	4	2	4	4	2	4	4	5	4	4	4	4
392	2024/4/8 15:20:42	582	2	17	1	1	1	1	1	1	1	0	0	0	1	1	1	1	1	1	1	1	1	1	1	1	1	0	1	1	1	1	0	1	1	5	4	3	5	5	4	4	2	2	5	2	3	4	3
393	2024/4/8 15:20:43	588	2	17	1	0	1	1	0	1	1	1	1	1	1	1	1	1	1	1	0	1	0	1	0	0	1	0	1	1	1	0	0	1	1	5	4	4	1	2	4	2	3	5	5	2	5	3	4
394	2024/4/8 15:20:44	586	2	17	1	1	1	1	1	1	1	1	1	1	1	1	1	1	1	1	1	1	0	1	0	0	1	0	1	1	1	1	1	1	0	4	4	4	4	4	4	4	4	4	4	3	4	4	3
395	2024/4/8 15:20:48	572	1	17	1	0	1	1	1	1	0	1	1	1	1	1	1	1	1	1	1	1	1	1	0	0	1	0	1	1	0	1	0	0	1	4	4	4	4	4	4	4	4	4	4	4	4	4	4
396	2024/4/8 15:20:53	595	1	18	1	0	1	1	0	1	1	0	1	1	1	1	1	1	1	1	0	1	0	1	0	0	1	0	1	1	1	0	0	0	1	5	4	4	4	3	4	4	4	3	4	4	4	4	4
397	2024/4/8 15:20:54	591	2	18	1	1	1	1	1	1	1	1	1	1	1	1	1	1	1	1	1	1	1	1	1	0	1	0	1	1	0	0	0	1	1	4	4	3	4	4	3	2	4	3	3	3	4	2	4
398	2024/4/8 15:21:04	598	2	17	1	0	1	1	1	1	1	1	1	0	1	1	1	1	1	1	1	1	0	1	1	0	1	0	0	1	1	0	0	1	1	4	4	2	3	4	4	3	4	4	4	3	4	3	4
399	2024/4/8 15:21:06	607	2	17	2	1	1	1	1	1	1	0	1	1	1	1	1	1	1	1	1	1	0	0	0	0	1	1	1	1	1	1	0	1	1	4	5	3	2	4	2	4	4	4	4	2	4	4	4
400	2024/4/8 15:21:10	614	2	18	1	1	1	1	1	1	1	1	1	1	1	1	1	1	1	1	0	1	0	1	1	0	1	0	1	1	1	1	0	1	1	5	4	4	2	4	4	4	4	5	4	2	5	5	4
401	2024/4/8 15:21:33	642	2	18	1	1	1	1	1	1	1	1	0	1	1	1	1	1	1	1	0	1	0	1	0	0	1	0	1	1	1	1	0	1	1	5	5	4	1	4	4	2	2	4	5	1	3	2	2
402	2024/4/8 15:21:34	605	1	18	1	1	1	1	1	1	1	1	1	1	1	1	1	1	1	1	1	0	0	1	1	0	1	0	1	1	1	1	0	0	1	5	4	4	4	4	4	4	4	2	4	4	4	4	4
403	2024/4/8 15:21:38	516	2	18	2	1	1	1	1	1	1	1	1	1	1	1	1	1	1	1	1	1	0	1	1	0	1	1	1	1	1	0	0	1	0	5	5	3	1	2	4	2	3	4	4	3	3	3	3
404	2024/4/8 15:22:10	643	1	18	1	1	1	1	0	1	1	0	1	0	1	1	1	1	0	0	1	1	1	1	1	1	1	0	1	1	1	1	0	1	0	5	5	2	3	4	4	3	3	2	4	1	2	4	4
405	2024/4/8 15:22:11	667	1	17	2	0	1	1	1	1	1	0	1	1	1	1	1	1	1	1	1	0	0	1	1	0	1	0	1	1	0	0	1	0	1	4	3	4	2	2	3	3	4	3	4	3	4	3	4
406	2024/4/8 15:22:17	605	1	18	1	0	1	1	1	0	1	1	1	0	1	1	1	0	1	0	1	1	0	1	0	0	1	0	0	1	1	1	0	1	1	4	3	4	3	3	4	3	3	2	4	2	4	2	3
407	2024/4/8 15:22:25	670	1	18	1	0	1	1	1	1	1	0	1	1	1	1	0	1	1	0	1	1	1	0	1	0	0	0	1	1	1	0	0	1	1	4	3	3	2	5	2	4	3	2	5	1	4	4	4
408	2024/4/8 15:23:12	690	1	17	1	0	1	1	1	1	1	1	1	1	1	0	1	1	0	1	1	1	1	0	0	1	1	0	0	1	0	1	0	1	0	4	4	4	2	4	4	4	4	4	4	2	2	2	2
409	2024/4/8 15:31:17	1224	2	17	1	1	1	1	1	1	1	1	1	1	1	1	1	1	1	0	1	1	0	1	1	0	1	0	1	1	1	1	1	1	1	5	4	3	3	4	3	2	5	4	4	2	4	4	4
410	2024/4/8 16:55:53	821	1	18	1	1	1	1	0	1	0	0	1	1	1	0	1	1	1	1	1	1	1	1	0	1	1	0	1	1	1	1	0	1	0	5	4	4	2	2	4	2	4	4	4	2	2	4	4
411	2024/4/10 12:53:10	1097	2	17	2	0	1	1	1	1	1	0	0	1	1	1	1	0	1	0	1	1	0	1	0	0	1	0	1	1	1	0	1	0	1	5	4	4	5	4	5	5	5	4	5	3	4	4	3
412	2024/4/11 9:45:19	272	1	18	1	0	0	1	0	1	0	0	1	1	1	1	0	0	0	0	0	1	0	1	0	0	0	0	0	1	1	0	1	0	1	5	4	4	3	2	4	2	2	2	4	4	2	3	4
414	2024/4/11 9:45:55	253	1	17	2	1	1	1	0	1	1	1	1	1	0	1	1	0	1	1	1	1	1	0	0	0	1	0	0	1	0	0	0	0	0	4	1	4	4	3	4	3	2	3	4	3	3	2	3
415	2024/4/11 9:46:57	257	1	18	1	1	1	1	0	1	0	1	0	1	1	1	1	1	1	1	1	1	0	0	1	1	1	0	1	1	1	1	1	1	1	5	5	5	5	5	5	5	5	5	5	5	5	5	1
416	2024/4/11 9:47:04	369	2	18	1	0	1	1	0	1	1	1	1	1	0	1	1	1	0	1	1	1	0	1	0	0	1	0	0	0	0	0	0	0	1	4	4	4	2	4	4	4	4	4	4	2	3	3	3
417	2024/4/11 9:47:14	355	1	17	1	1	0	1	0	1	0	1	1	0	0	0	1	1	1	1	0	1	0	1	0	1	1	0	0	0	0	0	0	0	0	4	4	3	3	3	3	3	3	3	3	3	3	4	4
418	2024/4/11 9:47:21	408	1	17	1	1	1	1	1	1	1	1	1	1	1	1	1	1	1	1	1	1	0	1	0	0	1	0	0	1	1	1	0	1	0	4	4	3	3	3	4	2	3	3	3	3	3	3	3
419	2024/4/11 9:47:30	410	2	17	1	0	1	1	1	1	1	0	1	1	1	1	1	1	1	0	1	1	1	1	0	0	1	0	1	1	1	0	0	0	1	5	5	4	4	4	4	4	5	3	4	2	4	3	4
420	2024/4/11 9:48:08	442	2	18	1	1	1	1	1	1	1	1	1	1	1	1	1	1	1	1	1	1	1	1	0	1	1	0	0	1	1	0	1	1	1	4	5	2	4	4	4	4	5	4	4	2	3	4	4
422	2024/4/11 9:48:37	449	2	17	1	0	1	1	0	1	1	0	0	1	1	0	1	0	1	1	0	0	1	1	0	1	1	0	1	1	1	0	0	0	1	4	4	3	4	2	4	3	4	3	5	2	4	4	4
423	2024/4/11 9:48:44	470	2	18	1	0	1	1	1	1	1	1	1	0	1	1	1	1	1	1	1	1	0	1	1	0	1	1	1	1	1	0	0	0	0	4	4	2	1	1	3	2	2	2	4	1	3	3	3
424	2024/4/11 9:48:48	480	2	17	2	1	1	1	1	1	1	1	1	1	1	1	0	1	1	1	1	1	1	1	1	1	1	0	0	1	1	0	0	1	1	5	5	3	2	2	5	3	5	3	4	2	5	3	3
425	2024/4/11 9:48:49	472	1	17	1	0	1	1	1	1	1	1	1	1	1	1	1	1	1	0	1	1	0	0	0	1	1	0	0	1	0	1	0	1	0	5	5	5	3	2	4	5	5	3	5	2	4	4	4
426	2024/4/11 9:48:53	479	2	17	1	1	1	1	1	1	1	1	1	0	0	1	1	0	1	1	1	1	0	1	0	0	1	0	0	1	1	0	0	0	0	5	5	3	4	4	4	2	5	3	5	2	4	3	3
427	2024/4/11 9:48:59	504	1	18	1	1	1	1	0	1	1	1	1	1	1	1	1	1	1	1	1	1	0	1	0	1	1	0	1	1	1	1	0	1	1	4	4	4	5	5	4	5	5	5	4	3	4	4	4
428	2024/4/11 9:49:00	489	2	16	2	0	1	1	1	1	1	0	1	1	1	1	1	1	1	1	1	1	0	1	1	0	1	0	1	1	1	0	0	1	1	5	4	4	4	4	4	4	4	4	5	2	5	4	3
429	2024/4/11 9:49:00	502	1	17	2	1	1	0	1	1	0	0	1	1	1	1	1	0	1	0	1	1	1	1	0	0	1	0	1	1	1	1	1	1	0	5	5	3	2	1	4	2	5	3	4	2	2	4	2
430	2024/4/11 9:49:05	504	2	17	1	1	1	1	1	1	0	1	1	1	0	0	1	0	1	1	0	1	0	1	0	1	1	0	1	1	1	0	0	1	0	5	4	4	2	3	4	2	4	3	3	2	5	4	4
431	2024/4/11 9:49:05	486	2	18	2	0	1	1	1	1	1	0	1	0	1	1	0	1	1	0	1	1	0	0	0	0	1	0	0	1	1	0	0	1	1	4	5	3	3	4	4	2	5	2	4	2	3	3	3
432	2024/4/11 9:49:10	510	2	17	2	1	1	1	1	1	1	1	1	1	1	1	1	1	1	1	1	1	0	1	0	0	1	1	1	1	1	0	0	0	1	5	5	4	3	3	4	3	3	4	3	2	4	3	4
433	2024/4/11 9:49:10	491	1	17	1	0	1	1	1	0	1	0	1	0	1	1	1	1	1	1	0	1	0	1	1	0	0	1	0	1	1	0	0	0	1	4	1	1	5	5	3	1	3	5	5	5	1	3	1
434	2024/4/11 9:49:12	509	1	17	2	1	1	1	1	1	1	1	1	1	1	1	1	1	1	1	1	1	1	1	1	0	1	0	1	1	1	0	0	1	0	5	4	4	4	4	4	4	4	2	4	2	4	4	4
435	2024/4/11 9:49:16	519	1	17	1	1	1	1	1	1	0	0	1	1	0	1	1	0	1	1	1	1	0	0	1	0	1	0	0	1	1	1	0	1	0	5	4	4	4	4	4	2	4	2	4	2	4	4	4
436	2024/4/11 9:49:36	470	2	17	1	0	1	1	1	1	1	1	1	1	0	1	1	1	1	1	1	1	0	1	1	0	1	1	0	1	1	1	0	0	1	4	4	4	4	4	3	4	4	4	4	2	4	4	4
437	2024/4/11 9:49:36	398	1	18	1	1	1	0	1	1	1	1	1	0	0	1	1	1	1	0	1	1	1	1	0	1	1	0	0	1	1	1	0	1	0	4	4	3	4	4	3	4	4	3	4	3	4	4	4
438	2024/4/11 9:49:46	480	2	17	1	0	1	1	1	1	1	0	1	1	1	1	1	1	1	1	1	1	1	1	0	0	1	0	0	1	0	0	0	0	0	5	4	4	4	3	4	2	3	3	4	2	4	3	4
439	2024/4/11 9:49:57	537	2	17	1	1	1	1	1	1	0	0	1	1	0	0	0	1	1	1	1	0	0	1	0	0	0	0	0	1	0	1	1	1	1	4	3	2	4	4	4	4	3	4	4	2	4	4	3
440	2024/4/11 9:50:02	553	1	17	1	1	1	1	1	1	1	1	1	0	1	1	0	1	1	1	1	1	0	1	1	1	1	0	0	1	1	0	1	0	0	5	5	1	1	3	1	5	5	1	3	1	5	3	3
441	2024/4/11 9:50:11	550	2	17	1	0	1	1	1	1	1	1	1	1	1	1	0	1	1	0	1	1	0	1	0	0	1	0	1	1	1	0	0	0	1	5	4	4	4	5	4	4	4	4	3	2	3	4	2
442	2024/4/11 9:50:19	584	2	17	2	1	1	1	1	1	1	1	1	1	1	1	1	1	1	1	1	0	0	1	0	1	1	0	1	1	1	0	1	1	1	4	2	3	1	4	5	2	2	2	5	1	5	3	2
443	2024/4/11 9:50:29	593	1	17	1	1	1	1	1	0	1	1	1	1	1	1	1	1	1	0	1	1	0	1	0	1	1	0	0	1	1	0	0	0	0	5	5	4	4	4	4	4	5	3	3	3	4	4	4
444	2024/4/11 9:50:39	601	2	17	1	0	1	1	1	1	1	0	1	0	1	1	1	1	1	1	1	1	0	0	0	0	1	0	1	1	1	0	0	1	1	4	4	3	2	4	4	2	3	3	4	2	4	3	3
445	2024/4/11 9:50:40	588	2	17	2	0	1	1	1	1	1	0	1	0	1	1	1	1	1	1	0	1	0	1	0	0	1	0	0	1	1	0	0	1	0	4	4	4	4	4	3	3	3	3	3	2	4	3	3
446	2024/4/11 9:50:49	601	1	17	2	1	1	1	1	1	1	1	1	1	1	1	1	1	1	1	1	1	0	1	1	1	1	0	0	1	1	1	0	0	0	5	5	5	5	5	5	3	5	5	5	5	5	5	5
447	2024/4/11 9:50:51	599	1	18	1	0	1	1	1	0	0	0	1	1	0	1	1	1	1	1	1	1	0	0	0	1	1	0	1	0	0	0	0	0	1	5	5	4	2	4	3	2	2	1	3	1	2	3	2
448	2024/4/11 9:50:52	592	1	18	2	1	1	1	1	1	0	0	1	1	0	1	1	1	1	1	0	1	0	1	1	1	1	0	1	1	1	1	0	1	0	5	4	4	4	4	4	3	3	4	4	2	4	3	4
449	2024/4/11 9:50:52	598	1	18	1	1	1	1	1	1	1	1	1	1	1	1	1	1	1	1	1	1	0	1	1	0	1	0	1	1	1	1	1	0	0	5	4	4	4	4	4	4	4	4	5	4	5	4	4
450	2024/4/11 9:50:52	616	2	17	1	0	1	1	0	0	0	0	0	0	1	1	0	1	0	0	0	1	0	0	0	0	1	0	0	0	1	0	0	0	1	2	3	4	3	4	3	3	3	3	3	1	3	3	3
451	2024/4/11 9:51:10	633	2	17	1	1	1	1	1	1	1	1	1	1	1	1	1	1	1	1	1	1	0	1	0	0	1	0	1	1	1	0	0	0	1	5	4	4	2	4	4	3	5	2	5	2	4	4	4
452	2024/4/11 9:51:40	639	1	17	1	0	1	1	1	1	1	1	1	1	1	1	1	1	1	1	1	1	0	1	1	0	1	0	1	1	1	1	1	0	1	5	2	2	5	3	3	4	4	2	4	3	4	3	3
453	2024/4/11 9:51:41	660	2	17	1	0	1	1	1	1	1	1	1	0	1	1	1	1	1	0	1	1	0	1	0	0	1	1	0	1	1	1	1	1	1	5	4	3	2	4	3	3	3	3	3	2	4	3	3
454	2024/4/11 9:52:34	707	1	17	1	0	0	0	1	1	1	0	1	1	1	1	1	1	1	0	0	0	1	1	1	1	1	1	0	1	1	1	0	1	0	5	5	4	5	5	3	3	3	4	3	1	3	3	3
455	2024/4/11 9:52:49	721	2	17	1	0	1	1	1	1	1	0	1	0	1	1	1	1	1	0	1	1	0	1	0	0	1	0	0	1	0	0	1	1	0	5	5	3	4	1	3	4	1	2	4	1	4	1	4
456	2024/4/11 9:53:19	759	1	18	1	0	1	1	1	0	1	1	1	0	0	1	1	1	1	0	1	1	0	1	0	0	1	0	0	1	1	0	0	0	1	5	4	4	3	2	4	4	2	4	5	2	3	4	3
457	2024/4/11 9:54:42	822	2	18	1	0	1	1	0	1	1	0	1	0	1	1	0	0	1	0	1	1	1	1	1	0	0	0	1	1	0	0	0	0	0	5	3	3	4	4	3	3	5	4	4	3	4	3	4
458	2024/4/11 9:55:49	885	2	17	2	0	1	1	0	1	1	1	1	1	0	1	1	1	1	1	1	1	0	1	1	0	1	0	1	1	1	1	1	0	0	5	4	4	4	4	3	4	4	4	4	3	4	4	4
460	2024/4/11 14:40:21	313	1	17	1	1	1	1	1	1	0	0	1	1	1	0	1	0	0	0	0	0	0	1	0	0	1	0	0	1	1	1	0	0	0	5	5	3	3	3	3	3	3	3	3	1	2	3	3
461	2024/4/11 14:41:25	351	1	17	2	1	1	1	1	1	0	1	1	1	1	1	1	1	1	1	1	1	0	1	0	1	1	0	1	1	1	0	1	1	1	5	5	2	3	4	4	2	3	2	5	2	3	3	4
462	2024/4/11 14:41:40	393	2	17	1	0	1	1	0	0	0	0	1	1	0	0	1	1	1	1	1	1	0	1	0	0	0	0	0	1	1	0	0	0	1	4	4	4	3	5	4	4	2	3	4	3	4	3	3
463	2024/4/11 14:41:52	363	1	17	1	0	1	1	1	1	0	1	1	0	1	1	1	1	1	1	1	1	0	1	1	0	1	0	1	1	1	1	0	1	1	4	5	4	4	4	5	4	4	4	5	4	4	3	4
464	2024/4/11 14:41:59	402	2	17	1	1	1	1	1	1	1	1	1	1	1	1	1	1	1	0	0	1	0	1	0	0	1	0	1	1	1	0	0	1	1	5	5	3	1	2	4	2	4	3	4	4	5	5	5
465	2024/4/11 14:42:01	400	1	18	1	1	1	1	0	1	0	1	1	1	1	0	1	0	1	1	1	1	0	1	0	0	0	0	0	0	0	0	0	0	0	3	3	3	4	4	3	2	4	4	4	2	4	3	4
466	2024/4/11 14:42:40	378	2	17	1	1	1	1	0	0	1	0	1	1	1	1	1	0	1	0	1	1	1	1	0	0	1	0	1	1	1	0	0	1	1	4	4	3	3	4	3	4	4	4	3	3	4	3	3
467	2024/4/11 14:42:47	385	2	17	2	1	1	1	1	1	1	1	1	0	1	1	0	1	1	0	1	1	0	1	0	0	1	0	0	1	1	0	0	0	1	5	5	4	3	5	4	3	5	2	5	2	4	4	3
468	2024/4/11 14:43:06	481	1	18	2	0	1	1	0	1	1	1	1	1	0	1	1	1	1	1	1	0	0	1	0	0	1	0	0	1	0	1	0	1	1	4	4	4	3	2	5	3	4	3	4	3	4	3	4
469	2024/4/11 14:43:08	470	2	17	1	1	1	1	1	0	1	1	1	1	0	1	1	1	1	0	1	1	0	1	0	0	1	0	0	1	1	0	1	1	1	5	4	3	5	5	4	3	4	4	5	4	4	4	3
470	2024/4/11 14:43:23	489	2	17	1	1	1	1	1	1	1	1	1	1	1	1	1	1	1	1	1	1	0	1	0	1	1	0	1	1	1	1	1	1	1	5	4	3	4	4	4	4	4	3	3	2	4	3	3
471	2024/4/11 14:43:23	482	1	18	1	1	1	1	0	1	1	1	1	1	0	1	1	1	1	1	1	1	1	1	1	1	1	0	0	1	0	1	0	1	1	4	5	4	3	4	3	2	4	4	5	2	4	4	3
472	2024/4/11 14:43:29	492	1	18	2	1	1	1	0	1	0	0	1	1	0	1	1	1	1	1	1	1	0	1	0	0	1	0	1	1	1	1	0	1	0	4	4	4	4	4	3	4	3	3	4	3	2	3	4
473	2024/4/11 14:43:37	486	1	18	1	1	1	1	1	1	1	1	1	1	0	1	1	1	1	1	1	1	0	1	0	0	0	1	0	1	1	1	0	0	1	5	5	5	5	1	5	5	5	5	5	5	5	5	5
474	2024/4/11 14:43:39	501	2	18	1	1	1	1	1	1	1	1	1	1	1	1	1	1	1	0	1	1	0	1	0	1	1	0	1	1	0	0	0	0	0	5	1	5	5	5	3	3	5	5	4	3	5	4	4
475	2024/4/11 14:43:59	522	1	17	1	0	1	1	1	1	1	1	1	1	0	1	1	1	1	0	1	1	0	1	0	0	1	0	1	1	0	1	1	0	0	5	3	4	4	4	3	4	4	4	5	4	4	3	4
476	2024/4/11 14:44:06	522	2	17	2	1	1	1	1	1	0	1	1	1	1	1	1	1	1	1	0	1	0	1	1	0	1	1	1	1	1	0	0	1	0	5	5	4	2	2	5	4	5	4	5	5	4	3	5
477	2024/4/11 14:44:13	546	2	18	2	0	1	1	0	1	0	1	1	1	0	1	1	1	1	0	0	1	0	0	0	0	1	0	0	1	0	0	0	1	1	4	4	3	3	3	3	2	4	3	3	3	4	3	3
478	2024/4/11 14:44:31	563	2	17	1	1	1	1	1	1	0	0	1	1	0	1	1	1	1	1	1	1	0	1	0	0	1	0	0	1	1	0	0	0	1	4	4	3	4	3	3	2	4	3	4	3	4	3	3
480	2024/4/11 14:44:47	513	1	17	1	1	1	0	1	1	0	1	1	1	0	0	1	1	1	0	0	1	0	1	0	1	0	0	1	1	1	0	0	1	1	2	5	2	1	3	3	3	2	3	5	2	2	3	3
481	2024/4/11 14:44:59	579	2	18	1	0	1	1	1	1	0	1	1	1	1	1	1	1	1	1	1	1	0	1	0	0	1	0	1	1	1	0	1	0	1	4	4	3	3	3	3	2	4	3	4	2	4	3	3
482	2024/4/11 14:45:05	588	1	17	1	1	1	1	0	1	0	0	0	1	1	1	1	0	1	1	0	1	0	1	0	0	1	0	1	1	0	0	0	0	0	5	5	4	2	4	3	3	5	3	4	2	2	3	3
483	2024/4/11 14:45:06	567	1	19	1	0	0	1	1	1	0	0	0	0	0	0	1	0	1	1	0	1	0	1	0	0	1	0	1	0	0	0	1	1	0	4	4	4	3	4	3	2	4	4	5	2	3	3	4
484	2024/4/11 14:45:14	593	1	17	1	1	1	1	1	1	1	1	1	1	0	1	1	0	1	1	0	1	0	1	0	0	1	0	0	1	0	0	1	0	0	5	4	4	3	3	4	2	3	3	5	3	4	3	3
485	2024/4/11 14:45:28	570	2	17	1	1	1	1	1	1	1	1	1	1	0	1	1	1	1	1	1	1	0	1	0	0	1	0	1	1	1	0	1	0	1	5	5	4	5	3	4	5	5	4	4	3	5	3	4
486	2024/4/11 14:45:36	621	1	17	1	1	0	1	0	1	0	0	1	1	0	1	1	0	0	1	0	0	0	0	0	1	0	0	0	1	0	1	0	1	0	3	4	3	3	3	4	3	4	3	4	3	3	3	4
487	2024/4/11 14:45:54	636	2	17	2	1	1	1	1	1	1	1	1	1	0	1	1	1	1	1	1	1	0	1	1	1	1	0	1	1	1	0	0	1	0	4	4	4	2	4	4	3	4	4	4	2	4	3	2
488	2024/4/11 14:45:58	594	2	18	1	1	1	1	1	1	1	1	1	1	1	1	1	1	1	1	1	1	0	1	1	0	1	0	1	1	1	1	0	0	1	5	4	4	4	5	4	4	5	5	4	3	5	4	4
489	2024/4/11 14:46:10	662	1	17	2	1	1	1	1	1	1	0	0	1	1	1	1	1	1	1	0	1	0	1	1	0	1	0	1	1	1	0	1	0	0	5	4	4	4	4	4	2	4	4	4	2	4	2	4
490	2024/4/11 14:46:10	660	2	17	1	0	1	0	1	1	0	1	1	1	1	1	1	0	1	1	0	1	0	0	0	0	1	0	1	1	0	1	0	1	0	5	4	4	4	4	4	2	3	2	4	3	5	4	4
491	2024/4/11 14:46:12	652	2	17	1	1	1	1	1	1	1	1	1	1	1	1	1	1	1	0	1	1	1	1	0	0	1	0	0	1	1	0	0	1	1	5	3	4	5	5	3	2	4	4	3	2	4	4	2
492	2024/4/11 14:46:21	665	2	17	1	0	1	1	0	1	0	0	1	1	0	1	1	0	1	0	1	1	0	1	0	0	1	0	0	1	1	0	0	0	1	5	4	3	4	5	4	3	5	3	4	3	5	4	1
493	2024/4/11 14:46:39	687	2	17	1	1	1	1	1	1	0	1	1	1	0	1	1	1	1	0	1	1	0	0	0	1	1	0	1	1	1	0	0	1	1	5	1	5	5	5	5	1	5	5	3	1	5	5	4
494	2024/4/11 14:46:42	693	1	17	2	1	1	1	1	1	0	1	1	1	1	1	1	1	1	1	1	1	0	1	0	1	1	1	1	1	1	0	0	1	0	5	3	3	4	5	5	2	3	3	4	1	3	4	3
495	2024/4/11 14:47:12	706	1	18	1	1	1	1	1	1	1	0	1	1	0	0	1	0	1	1	1	1	0	1	0	0	1	0	0	0	1	0	0	0	0	5	5	4	3	3	4	3	3	3	4	2	4	3	4
496	2024/4/11 14:47:32	699	2	17	1	0	1	1	0	1	1	1	1	1	1	1	1	1	1	1	1	1	0	1	1	0	1	0	1	1	1	1	0	1	1	5	4	3	4	4	4	3	5	5	4	3	4	4	3
497	2024/4/11 14:47:33	708	2	17	1	0	1	1	1	1	1	0	1	1	0	1	1	1	1	0	1	1	0	1	0	0	1	0	0	1	1	0	0	0	1	5	5	5	3	5	4	5	5	5	5	3	4	4	4
498	2024/4/11 14:47:46	715	2	17	1	1	1	1	1	1	1	1	1	1	1	0	1	1	1	0	1	1	0	1	1	0	1	0	1	1	1	1	0	1	1	4	2	2	2	3	3	2	3	2	4	2	2	3	2
499	2024/4/11 14:48:22	779	2	18	1	1	1	1	1	0	1	0	1	1	0	1	1	0	1	1	0	1	0	1	1	1	1	0	0	1	1	0	0	0	1	5	4	3	4	3	4	4	4	4	5	3	4	4	3
500	2024/4/11 14:48:24	781	2	19	1	0	1	1	1	1	1	1	1	0	0	1	0	1	1	1	0	1	0	1	1	0	1	0	1	1	1	0	0	0	1	5	5	3	3	4	3	3	3	4	4	3	2	4	4
501	2024/4/11 14:48:34	791	1	18	1	0	1	1	1	1	1	1	1	1	1	1	1	0	1	0	1	1	0	1	0	0	1	1	1	1	1	0	1	1	1	4	5	4	2	4	4	4	4	4	4	3	4	4	4
502	2024/4/11 14:49:17	842	1	18	1	1	1	1	0	0	1	0	1	1	0	1	0	1	1	1	1	1	0	0	0	1	1	0	1	1	1	1	0	0	0	4	5	3	4	4	4	3	3	4	5	3	4	2	4
503	2024/4/11 14:49:42	862	2	17	1	1	1	1	1	1	1	0	1	1	0	1	1	0	1	0	0	1	0	1	0	0	1	0	1	1	0	1	0	0	0	4	4	3	2	3	4	3	3	3	4	2	4	4	4
504	2024/4/11 14:49:47	878	2	18	1	0	1	1	1	1	1	1	1	0	1	1	1	1	1	0	1	1	0	1	0	0	1	0	0	1	1	0	1	0	1	4	4	4	3	3	4	4	4	4	4	3	4	4	3
505	2024/4/11 14:50:54	926	2	18	2	1	1	1	1	1	1	0	1	1	1	1	1	1	1	1	1	1	0	1	0	0	1	0	0	1	0	1	0	0	0	5	4	3	3	4	4	4	4	3	3	2	5	3	4
[truncated: 42 more columns]
